# Supplementary material for: Exploring potential mechanism of ciwujia tablets for insomnia by UPLC-Q-TOF-MS/MS, network pharmacology, and experimental validation
Source: Front Pharmacol. 2022 Aug 30;13:990996. doi: 10.3389/fphar.2022.990996 (PMC9468710; doi:10.3389/fphar.2022.990996)
Supplement: Supplementary file 1 [file Table2.XLSX]

## Sheet: Sheet1
Supplementary Table 2
Targets related to insomnia
Gene Symbol	Description
AADAT	Aminoadipate Aminotransferase
AAGAB	Alpha And Gamma Adaptin Binding Protein
AAK1	AP2 Associated Kinase 1
AANAT	Aralkylamine N-Acetyltransferase
ABCB1	ATP Binding Cassette Subfamily B Member 1
ABCB11	ATP Binding Cassette Subfamily B Member 11
ABCB4	ATP Binding Cassette Subfamily B Member 4
ABCB7	ATP Binding Cassette Subfamily B Member 7
ABCC2	ATP Binding Cassette Subfamily C Member 2
ABCC3	ATP Binding Cassette Subfamily C Member 3
ABCC8	ATP Binding Cassette Subfamily C Member 8
ABCC9	ATP Binding Cassette Subfamily C Member 9
ABHD11	Abhydrolase Domain Containing 11
ABHD11-AS1	ABHD11 Antisense RNA 1 (Tail To Tail)
ABHD14A	Abhydrolase Domain Containing 14A
ABL1	ABL Proto-Oncogene 1, Non-Receptor Tyrosine Kinase
ACADL	Acyl-CoA Dehydrogenase Long Chain
ACAT1	Acetyl-CoA Acetyltransferase 1
ACBD4	Acyl-CoA Binding Domain Containing 4
ACE	Angiotensin I Converting Enzyme
ACHE	Acetylcholinesterase (Cartwright Blood Group)
ACTA1	Actin Alpha 1, Skeletal Muscle
ACTL6A	Actin Like 6A
ACTL6B	Actin Like 6B
ACTL8	Actin Like 8
ACTR1A	Actin Related Protein 1A
ACTR3	Actin Related Protein 3
ACTR3C	Actin Related Protein 3C
ADA	Adenosine Deaminase
ADAM10	ADAM Metallopeptidase Domain 10
ADAMTS12	ADAM Metallopeptidase With Thrombospondin Type 1 Motif 12
ADAMTS14	ADAM Metallopeptidase With Thrombospondin Type 1 Motif 14
ADAMTS2	ADAM Metallopeptidase With Thrombospondin Type 1 Motif 2
ADAP1	ArfGAP With Dual PH Domains 1
ADARB1	Adenosine Deaminase RNA Specific B1
ADCK5	AarF Domain Containing Kinase 5
ADCYAP1	Adenylate Cyclase Activating Polypeptide 1
ADD1	Adducin 1
ADGRL3	Adhesion G Protein-Coupled Receptor L3
ADH1A	Alcohol Dehydrogenase 1A (Class I), Alpha Polypeptide
ADH1C	Alcohol Dehydrogenase 1C (Class I), Gamma Polypeptide
ADHD1	Attention Deficit-Hyperactivity Disorder, Susceptibility To, 1
ADHD2	Attention Deficit-Hyperactivity Disorder, Susceptibility To, 2
ADHD3	Attention Deficit-Hyperactivity Disorder, Susceptibility To, 3
ADHD4	Attention Deficit-Hyperactivity Disorder, Susceptibility To, 4
ADI1	Acireductone Dioxygenase 1
ADIPOQ	Adiponectin, C1Q And Collagen Domain Containing
ADK	Adenosine Kinase
ADM	Adrenomedullin
ADNP	Activity Dependent Neuroprotector Homeobox
ADO	2-Aminoethanethiol Dioxygenase
ADORA1	Adenosine A1 Receptor
ADORA2A	Adenosine A2a Receptor
ADPGK	ADP Dependent Glucokinase
ADPRH	ADP-Ribosylarginine Hydrolase
ADRA1A	Adrenoceptor Alpha 1A
ADRA1B	Adrenoceptor Alpha 1B
ADRA1D	Adrenoceptor Alpha 1D
ADRA2A	Adrenoceptor Alpha 2A
ADRA2B	Adrenoceptor Alpha 2B
ADRA2C	Adrenoceptor Alpha 2C
ADRB1	Adrenoceptor Beta 1
ADRB2	Adrenoceptor Beta 2
AFF2	AF4/FMR2 Family Member 2
AFF3	AF4/FMR2 Family Member 3
AFF4	AF4/FMR2 Family Member 4
AFP	Alpha Fetoprotein
AGA	Aspartylglucosaminidase
AGAP1	ArfGAP With GTPase Domain, Ankyrin Repeat And PH Domain 1
AGAP2-AS1	AGAP2 Antisense RNA 1
AGFG1	ArfGAP With FG Repeats 1
AGO2	Argonaute RISC Catalytic Component 2
AGRN	Agrin
AGT	Angiotensinogen
AHCY	Adenosylhomocysteinase
AHDC1	AT-Hook DNA Binding Motif Containing 1
AHR	Aryl Hydrocarbon Receptor
AHRR	Aryl Hydrocarbon Receptor Repressor
AIF1	Allograft Inflammatory Factor 1
AIFM1	Apoptosis Inducing Factor Mitochondria Associated 1
AIFM2	Apoptosis Inducing Factor Mitochondria Associated 2
AIMP1	Aminoacyl TRNA Synthetase Complex Interacting Multifunctional Protein 1
AIP	Aryl Hydrocarbon Receptor Interacting Protein
AK5	Adenylate Kinase 5
AKR1A1	Aldo-Keto Reductase Family 1 Member A1
AKT1	AKT Serine/Threonine Kinase 1
ALAD	Aminolevulinate Dehydratase
ALAS1	5'-Aminolevulinate Synthase 1
ALAS2	5'-Aminolevulinate Synthase 2
ALB	Albumin
ALDH1L1	Aldehyde Dehydrogenase 1 Family Member L1
ALDH2	Aldehyde Dehydrogenase 2 Family Member
ALDH4A1	Aldehyde Dehydrogenase 4 Family Member A1
ALDH7A1	Aldehyde Dehydrogenase 7 Family Member A1
ALDH7A1P4	Aldehyde Dehydrogenase 7 Family Member A1 Pseudogene 4
ALDH9A1	Aldehyde Dehydrogenase 9 Family Member A1
ALG1	ALG1 Chitobiosyldiphosphodolichol Beta-Mannosyltransferase
ALKBH4	AlkB Homolog 4, Lysine Demethylase
ALKBH8	AlkB Homolog 8, TRNA Methyltransferase
ALMS1	ALMS1 Centrosome And Basal Body Associated Protein
ALMS1P1	ALMS1 Pseudogene 1
ALPK2	Alpha Kinase 2
ALPP	Alkaline Phosphatase, Placental
ALS2CL	ALS2 C-Terminal Like
AMD1	Adenosylmethionine Decarboxylase 1
AMH	Anti-Mullerian Hormone
AMT	Aminomethyltransferase
ANK3	Ankyrin 3
ANKK1	Ankyrin Repeat And Kinase Domain Containing 1
ANKMY1	Ankyrin Repeat And MYND Domain Containing 1
ANKRD17	Ankyrin Repeat Domain 17
ANKRD52	Ankyrin Repeat Domain 52
ANKRD60	Ankyrin Repeat Domain 60
ANKS1A	Ankyrin Repeat And Sterile Alpha Motif Domain Containing 1A
ANKS1B	Ankyrin Repeat And Sterile Alpha Motif Domain Containing 1B
ANO6	Anoctamin 6
ANO8	Anoctamin 8
ANXA10	Annexin A10
AP1G1	Adaptor Related Protein Complex 1 Subunit Gamma 1
AP3B2	Adaptor Related Protein Complex 3 Subunit Beta 2
APBB2	Amyloid Beta Precursor Protein Binding Family B Member 2
APOA1	Apolipoprotein A1
APOB	Apolipoprotein B
APOE	Apolipoprotein E
APOH	Apolipoprotein H
APOL1	Apolipoprotein L1
APP	Amyloid Beta Precursor Protein
AQP1	Aquaporin 1 (Colton Blood Group)
AQP4	Aquaporin 4
ARAP1	ArfGAP With RhoGAP Domain, Ankyrin Repeat And PH Domain 1
ARAP1-AS1	ARAP1 Antisense RNA 1
ARAP3	ArfGAP With RhoGAP Domain, Ankyrin Repeat And PH Domain 3
ARCN1	Archain 1
ARFGAP1	ADP Ribosylation Factor GTPase Activating Protein 1
ARFRP1	ADP Ribosylation Factor Related Protein 1
ARG1	Arginase 1
ARHGAP10	Rho GTPase Activating Protein 10
ARHGEF10L	Rho Guanine Nucleotide Exchange Factor 10 Like
ARHGEF6	Rac/Cdc42 Guanine Nucleotide Exchange Factor 6
ARHGEF9	Cdc42 Guanine Nucleotide Exchange Factor 9
ARIH2	Ariadne RBR E3 Ubiquitin Protein Ligase 2
ARIH2OS	ARIH2 Opposite Strand LncRNA
ARIH2P1	Ariadne RBR E3 Ubiquitin Protein Ligase 2 Pseudogene 1
ARL3	ADP Ribosylation Factor Like GTPase 3
ARMC12	Armadillo Repeat Containing 12
ARNT2	Aryl Hydrocarbon Receptor Nuclear Translocator 2
ARNTL	Aryl Hydrocarbon Receptor Nuclear Translocator Like
ARRB2	Arrestin Beta 2
ARSG	Arylsulfatase G
ARX	Aristaless Related Homeobox
AS3MT	Arsenite Methyltransferase
ASB16-AS1	ASB16 Antisense RNA 1
ASCC3	Activating Signal Cointegrator 1 Complex Subunit 3
ASCL1	Achaete-Scute Family BHLH Transcription Factor 1
ASH1L	ASH1 Like Histone Lysine Methyltransferase
ASL	Argininosuccinate Lyase
ASMT	Acetylserotonin O-Methyltransferase
ASPA	Aspartoacylase
ASS1	Argininosuccinate Synthase 1
ASXL1	ASXL Transcriptional Regulator 1
ASXL3	ASXL Transcriptional Regulator 3
ATAD1	ATPase Family AAA Domain Containing 1
ATAD3A	ATPase Family AAA Domain Containing 3A
ATF4	Activating Transcription Factor 4
ATF6	Activating Transcription Factor 6
ATG7	Autophagy Related 7
ATN1	Atrophin 1
ATP10A	ATPase Phospholipid Transporting 10A (Putative)
ATP12A	ATPase H+/K+ Transporting Non-Gastric Alpha2 Subunit
ATP13A2	ATPase Cation Transporting 13A2
ATP1A2	ATPase Na+/K+ Transporting Subunit Alpha 2
ATP2B2	ATPase Plasma Membrane Ca2+ Transporting 2
ATP4A	ATPase H+/K+ Transporting Subunit Alpha
ATP5MC1P7	ATP Synthase Membrane Subunit C Locus 1 Pseudogene 7
ATP5MFP6	ATP Synthase Membrane Subunit F Pseudogene 6
ATP6V1A	ATPase H+ Transporting V1 Subunit A
ATP7B	ATPase Copper Transporting Beta
ATP8B1	ATPase Phospholipid Transporting 8B1
ATXN1	Ataxin 1
ATXN10	Ataxin 10
ATXN2	Ataxin 2
ATXN3	Ataxin 3
ATXN7	Ataxin 7
ATXN8OS	ATXN8 Opposite Strand LncRNA
AUTS2	Activator Of Transcription And Developmental Regulator AUTS2
AVP	Arginine Vasopressin
AVPR1B	Arginine Vasopressin Receptor 1B
B2M	Beta-2-Microglobulin
B3GALNT2	Beta-1,3-N-Acetylgalactosaminyltransferase 2
B3GAT1	Beta-1,3-Glucuronyltransferase 1
B3GAT3	Beta-1,3-Glucuronyltransferase 3
BACE1	Beta-Secretase 1
BAIAP2	BAR/IMD Domain Containing Adaptor Protein 2
BAK1	BCL2 Antagonist/Killer 1
BAK1P1	BCL2 Antagonist/Killer 1 Pseudogene 1
BAP1	BRCA1 Associated Protein 1
BATF	Basic Leucine Zipper ATF-Like Transcription Factor
BAX	BCL2 Associated X, Apoptosis Regulator
BAZ1B	Bromodomain Adjacent To Zinc Finger Domain 1B
BAZ2A	Bromodomain Adjacent To Zinc Finger Domain 2A
BAZ2B	Bromodomain Adjacent To Zinc Finger Domain 2B
BAZ2B-AS1	BAZ2B Antisense RNA 1
BCAS3	BCAS3 Microtubule Associated Cell Migration Factor
BCHE	Butyrylcholinesterase
BCL11A	BAF Chromatin Remodeling Complex Subunit BCL11A
BCL11B	BAF Chromatin Remodeling Complex Subunit BCL11B
BCL2	BCL2 Apoptosis Regulator
BCL2A1	BCL2 Related Protein A1
BCL7A	BAF Chromatin Remodeling Complex Subunit BCL7A
BCL7B	BAF Chromatin Remodeling Complex Subunit BCL7B
BCL7C	BAF Chromatin Remodeling Complex Subunit BCL7C
BCORL1	BCL6 Corepressor Like 1
BDH2P1	3-Hydroxybutyrate Dehydrogenase 2, Pseudogene 1
BDNF	Brain Derived Neurotrophic Factor
BDNF-AS	BDNF Antisense RNA
BECN1	Beclin 1
BEGAIN	Brain Enriched Guanylate Kinase Associated
BHLHE41	Basic Helix-Loop-Helix Family Member E41
BICD2	BICD Cargo Adaptor 2
BICRA	BRD4 Interacting Chromatin Remodeling Complex Associated Protein
BICRAL	BICRA Like Chromatin Remodeling Complex Associated Protein
BLTP3A	Bridge-Like Lipid Transfer Protein Family Member 3A
BMP15	Bone Morphogenetic Protein 15
BMP2	Bone Morphogenetic Protein 2
BPTF	Bromodomain PHD Finger Transcription Factor
BRAF	B-Raf Proto-Oncogene, Serine/Threonine Kinase
BRAT1	BRCA1 Associated ATM Activator 1
BRCA1	BRCA1 DNA Repair Associated
BRCA2	BRCA2 DNA Repair Associated
BRD4	Bromodomain Containing 4
BRINP3	BMP/Retinoic Acid Inducible Neural Specific 3
BRPF3	Bromodomain And PHD Finger Containing 3
BRSK2	BR Serine/Threonine Kinase 2
BSCL2	BSCL2 Lipid Droplet Biogenesis Associated, Seipin
BSDC1	BSD Domain Containing 1
BSG-AS1	BSG Antisense RNA 1
BSND	Barttin CLCNK Type Accessory Subunit Beta
BTBD9	BTB Domain Containing 9
BTBD9-AS1	BTBD9 Antisense RNA 1
BTC	Betacellulin
BTK	Bruton Tyrosine Kinase
BUB3P1	BUB3 Mitotic Checkpoint Protein Pseudogene 1
BUD23	BUD23 RRNA Methyltransferase And Ribosome Maturation Factor
BVES	Blood Vessel Epicardial Substance
BYSL	Bystin Like
C12orf4	Chromosome 12 Open Reading Frame 4
C12orf57	Chromosome 12 Open Reading Frame 57
C15orf61	Chromosome 15 Open Reading Frame 61
C16orf72	Chromosome 16 Open Reading Frame 72
C1RL-AS1	C1RL Antisense RNA 1
C1S	Complement C1s
C20orf204	Chromosome 20 Open Reading Frame 204
C20orf85	Chromosome 20 Open Reading Frame 85
C2CD2	C2 Calcium Dependent Domain Containing 2
C2CD3	C2 Domain Containing 3 Centriole Elongation Regulator
C3	Complement C3
C3orf62	Chromosome 3 Open Reading Frame 62
C3orf70	Chromosome 3 Open Reading Frame 70
C4A	Complement C4A (Rodgers Blood Group)
C7orf50	Chromosome 7 Open Reading Frame 50
C8B	Complement C8 Beta Chain
C9orf72	C9orf72-SMCR8 Complex Subunit
CA10	Carbonic Anhydrase 10
CA2	Carbonic Anhydrase 2
CABP4	Calcium Binding Protein 4
CACNA1A	Calcium Voltage-Gated Channel Subunit Alpha1 A
CACNA1B	Calcium Voltage-Gated Channel Subunit Alpha1 B
CACNA1C	Calcium Voltage-Gated Channel Subunit Alpha1 C
CACNA1D	Calcium Voltage-Gated Channel Subunit Alpha1 D
CACNA1I	Calcium Voltage-Gated Channel Subunit Alpha1 I
CACNA2D3	Calcium Voltage-Gated Channel Auxiliary Subunit Alpha2delta 3
CACNG2	Calcium Voltage-Gated Channel Auxiliary Subunit Gamma 2
CACNG5	Calcium Voltage-Gated Channel Auxiliary Subunit Gamma 5
CADPS2	Calcium Dependent Secretion Activator 2
CALB1	Calbindin 1
CALB2	Calbindin 2
CALCA	Calcitonin Related Polypeptide Alpha
CALN1	Calneuron 1
CALY	Calcyon Neuron Specific Vesicular Protein
CAMK2A	Calcium/Calmodulin Dependent Protein Kinase II Alpha
CAMK2B	Calcium/Calmodulin Dependent Protein Kinase II Beta
CAMK2G	Calcium/Calmodulin Dependent Protein Kinase II Gamma
CAPZBP1	CAPZB Pseudogene 1
CARD16	Caspase Recruitment Domain Family Member 16
CARM1P1	Coactivator Associated Arginine Methyltransferase 1 Pseudogene 1
CARS1	Cysteinyl-TRNA Synthetase 1
CASC16	Cancer Susceptibility 16
CASC22	Cancer Susceptibility 22
CASK	Calcium/Calmodulin Dependent Serine Protein Kinase
CASP1	Caspase 1
CASP12	Caspase 12 (Gene/Pseudogene)
CASP3	Caspase 3
CASP6	Caspase 6
CASP8	Caspase 8
CASR	Calcium Sensing Receptor
CAT	Catalase
CBARP	CACN Subunit Beta Associated Regulatory Protein
CC2D1A	Coiled-Coil And C2 Domain Containing 1A
CCAR1	Cell Division Cycle And Apoptosis Regulator 1
CCDC106	Coiled-Coil Domain Containing 106
CCDC12	Coiled-Coil Domain Containing 12
CCDC148	Coiled-Coil Domain Containing 148
CCDC160	Coiled-Coil Domain Containing 160
CCDC167	Coiled-Coil Domain Containing 167
CCDC186	Coiled-Coil Domain Containing 186
CCDC32	Coiled-Coil Domain Containing 32
CCDC47	Coiled-Coil Domain Containing 47
CCDC68	Coiled-Coil Domain Containing 68
CCDC91	Coiled-Coil Domain Containing 91
CCK	Cholecystokinin
CCKAR	Cholecystokinin A Receptor
CCL2	C-C Motif Chemokine Ligand 2
CCL5	C-C Motif Chemokine Ligand 5
CCND1	Cyclin D1
CCR6	C-C Motif Chemokine Receptor 6
CCSER1	Coiled-Coil Serine Rich Protein 1
CCT5	Chaperonin Containing TCP1 Subunit 5
CCT7	Chaperonin Containing TCP1 Subunit 7
CD14	CD14 Molecule
CD200R1	CD200 Receptor 1
CD200R1L	CD200 Receptor 1 Like
CD226	CD226 Molecule
CD274	CD274 Molecule
CD276	CD276 Molecule
CD302	CD302 Molecule
CD34	CD34 Molecule
CD4	CD4 Molecule
CD40	CD40 Molecule
CD40LG	CD40 Ligand
CD59	CD59 Molecule (CD59 Blood Group)
CD79A	CD79a Molecule
CDB2	Corneal Dystrophy Of Bowman Layer Type II (Thiel-Behnke)
CDCA4P1	Cell Division Cycle Associated 4 Pseudogene 1
CDH13	Cadherin 13
CDH15	Cadherin 15
CDH2	Cadherin 2
CDH8	Cadherin 8
CDK20	Cyclin Dependent Kinase 20
CDK5RAP1	CDK5 Regulatory Subunit Associated Protein 1
CDK5RAP3	CDK5 Regulatory Subunit Associated Protein 3
CDKL5	Cyclin Dependent Kinase Like 5
CDKN1C	Cyclin Dependent Kinase Inhibitor 1C
CDKN2A	Cyclin Dependent Kinase Inhibitor 2A
CDON	Cell Adhesion Associated, Oncogene Regulated
CELA3B	Chymotrypsin Like Elastase 3B
CENPO	Centromere Protein O
CEP152	Centrosomal Protein 152
CEP57	Centrosomal Protein 57
CERT1	Ceramide Transporter 1
CES1	Carboxylesterase 1
CFDP1	Craniofacial Development Protein 1
CFH	Complement Factor H
CFHR1	Complement Factor H Related 1
CFHR2	Complement Factor H Related 2
CFI	Complement Factor I
CFL1	Cofilin 1
CFTR	CF Transmembrane Conductance Regulator
CGAS	Cyclic GMP-AMP Synthase
CGB3	Chorionic Gonadotropin Subunit Beta 3
CHAF1B	Chromatin Assembly Factor 1 Subunit B
CHAMP1	Chromosome Alignment Maintaining Phosphoprotein 1
CHAT	Choline O-Acetyltransferase
CHCHD3	Coiled-Coil-Helix-Coiled-Coil-Helix Domain Containing 3
CHD2	Chromodomain Helicase DNA Binding Protein 2
CHD4	Chromodomain Helicase DNA Binding Protein 4
CHD8	Chromodomain Helicase DNA Binding Protein 8
CHERP	Calcium Homeostasis Endoplasmic Reticulum Protein
CHGA	Chromogranin A
CHI3L1	Chitinase 3 Like 1
CHKB	Choline Kinase Beta
CHMP2B	Charged Multivesicular Body Protein 2B
CHMP7	Charged Multivesicular Body Protein 7
CHRFAM7A	CHRNA7 (Exons 5-10) And FAM7A (Exons A-E) Fusion
CHRM1	Cholinergic Receptor Muscarinic 1
CHRNA2	Cholinergic Receptor Nicotinic Alpha 2 Subunit
CHRNA4	Cholinergic Receptor Nicotinic Alpha 4 Subunit
CHRNA7	Cholinergic Receptor Nicotinic Alpha 7 Subunit
CHRNB2	Cholinergic Receptor Nicotinic Beta 2 Subunit
CIC	Capicua Transcriptional Repressor
CICP4	Capicua Transcriptional Repressor Pseudogene 4
CISD2	CDGSH Iron Sulfur Domain 2
CITED2	Cbp/P300 Interacting Transactivator With Glu/Asp Rich Carboxy-Terminal Domain 2
CKB	Creatine Kinase B
CLCN3	Chloride Voltage-Gated Channel 3
CLCNKA	Chloride Voltage-Gated Channel Ka
CLCNKB	Chloride Voltage-Gated Channel Kb
CLDN11	Claudin 11
CLDN16	Claudin 16
CLDN3	Claudin 3
CLDN4	Claudin 4
CLIP1	CAP-Gly Domain Containing Linker Protein 1
CLIP2	CAP-Gly Domain Containing Linker Protein 2
CLK2P1	CDC Like Kinase 2, Pseudogene 1
CLK3	CDC Like Kinase 3
CLN5	CLN5 Intracellular Trafficking Protein
CLOCK	Clock Circadian Regulator
CLPB	Caseinolytic Mitochondrial Matrix Peptidase Chaperone Subunit B
CLSTN3	Calsyntenin 3
CLTC	Clathrin Heavy Chain
CLU	Clusterin
CNIH2	Cornichon Family AMPA Receptor Auxiliary Protein 2
CNKSR2	Connector Enhancer Of Kinase Suppressor Of Ras 2
CNNM2	Cyclin And CBS Domain Divalent Metal Cation Transport Mediator 2
CNOT1	CCR4-NOT Transcription Complex Subunit 1
CNOT3	CCR4-NOT Transcription Complex Subunit 3
CNR1	Cannabinoid Receptor 1
CNTF	Ciliary Neurotrophic Factor
CNTFR	Ciliary Neurotrophic Factor Receptor
CNTN5	Contactin 5
CNTNAP2	Contactin Associated Protein 2
COA8	Cytochrome C Oxidase Assembly Factor 8
COG2	Component Of Oligomeric Golgi Complex 2
COG5	Component Of Oligomeric Golgi Complex 5
COL13A1	Collagen Type XIII Alpha 1 Chain
COL23A1	Collagen Type XXIII Alpha 1 Chain
COL3A1	Collagen Type III Alpha 1 Chain
COLQ	Collagen Like Tail Subunit Of Asymmetric Acetylcholinesterase
COMT	Catechol-O-Methyltransferase
COPS7A	COP9 Signalosome Subunit 7A
COPZ2	COPI Coat Complex Subunit Zeta 2
COQ2	Coenzyme Q2, Polyprenyltransferase
CORIN	Corin, Serine Peptidase
COX19	Cytochrome C Oxidase Assembly Factor COX19
CPE	Carboxypeptidase E
CPLX2	Complexin 2
CPO	Carboxypeptidase O
CPOX	Coproporphyrinogen Oxidase
CPPED1	Calcineurin Like Phosphoesterase Domain Containing 1
CPQ	Carboxypeptidase Q
CPS1	Carbamoyl-Phosphate Synthase 1
CPT1B	Carnitine Palmitoyltransferase 1B
CR2	Complement C3d Receptor 2
CRADD	CASP2 And RIPK1 Domain Containing Adaptor With Death Domain
CRBN	Cereblon
CREB1	CAMP Responsive Element Binding Protein 1
CREBBP	CREB Binding Protein
CRH	Corticotropin Releasing Hormone
CRHR1	Corticotropin Releasing Hormone Receptor 1
CRHR2	Corticotropin Releasing Hormone Receptor 2
CRP	C-Reactive Protein
CRX	Cone-Rod Homeobox
CRY1	Cryptochrome Circadian Regulator 1
CRY2	Cryptochrome Circadian Regulator 2
CRYZL2P	Crystallin Zeta Like 2, Pseudogene
CRYZL2P-SEC16B	CRYZL2P-SEC16B Readthrough
CSF3R	Colony Stimulating Factor 3 Receptor
CSGALNACT2	Chondroitin Sulfate N-Acetylgalactosaminyltransferase 2
CSMD3	CUB And Sushi Multiple Domains 3
CSNK1D	Casein Kinase 1 Delta
CSNK1E	Casein Kinase 1 Epsilon
CSNK2B	Casein Kinase 2 Beta
CST3	Cystatin C
CTCF	CCCTC-Binding Factor
CTDSP2	CTD Small Phosphatase 2
CTNNB1	Catenin Beta 1
CTNND2	Catenin Delta 2
CTPS1	CTP Synthase 1
CTSD	Cathepsin D
CTSH	Cathepsin H
CTSK	Cathepsin K
CTSL	Cathepsin L
CUL9	Cullin 9
CUX1	Cut Like Homeobox 1
CXCL10	C-X-C Motif Chemokine Ligand 10
CXCL13	C-X-C Motif Chemokine Ligand 13
CXCL8	C-X-C Motif Chemokine Ligand 8
CXXC4	CXXC Finger Protein 4
CYB561	Cytochrome B561
CYB561D2	Cytochrome B561 Family Member D2
CYB5AP5	Cytochrome B5 Type A Pseudogene 5
CYFIP1	Cytoplasmic FMR1 Interacting Protein 1
CYLC1	Cylicin 1
CYLD	CYLD Lysine 63 Deubiquitinase
CYP11A1	Cytochrome P450 Family 11 Subfamily A Member 1
CYP17A1	Cytochrome P450 Family 17 Subfamily A Member 1
CYP19A1	Cytochrome P450 Family 19 Subfamily A Member 1
CYP1A1	Cytochrome P450 Family 1 Subfamily A Member 1
CYP1A2	Cytochrome P450 Family 1 Subfamily A Member 2
CYP24A1	Cytochrome P450 Family 24 Subfamily A Member 1
CYP27B1	Cytochrome P450 Family 27 Subfamily B Member 1
CYP2A6	Cytochrome P450 Family 2 Subfamily A Member 6
CYP2B6	Cytochrome P450 Family 2 Subfamily B Member 6
CYP2C19	Cytochrome P450 Family 2 Subfamily C Member 19
CYP2D6	Cytochrome P450 Family 2 Subfamily D Member 6
CYP2E1	Cytochrome P450 Family 2 Subfamily E Member 1
CYP2W1	Cytochrome P450 Family 2 Subfamily W Member 1
CYP3A4	Cytochrome P450 Family 3 Subfamily A Member 4
CYP51A1	Cytochrome P450 Family 51 Subfamily A Member 1
DAB1	DAB Adaptor Protein 1
DACT1	Dishevelled Binding Antagonist Of Beta Catenin 1
DAG1	Dystroglycan 1
DAOA	D-Amino Acid Oxidase Activator
DAP	Death Associated Protein
DAXX	Death Domain Associated Protein
DAZL	Deleted In Azoospermia Like
DBF4B	DBF4 Zinc Finger B
DBH	Dopamine Beta-Hydroxylase
DCAKD	Dephospho-CoA Kinase Domain Containing
DCC	DCC Netrin 1 Receptor
DCDC2	Doublecortin Domain Containing 2
DCLK1	Doublecortin Like Kinase 1
DCPS	Decapping Enzyme, Scavenger
DCTN1	Dynactin Subunit 1
DCTN2	Dynactin Subunit 2
DDB1	Damage Specific DNA Binding Protein 1
DDC	Dopa Decarboxylase
DDC-AS1	DDC Antisense RNA 1
DDHD1	DDHD Domain Containing 1
DDHD1-DT	DDHD1 Divergent Transcript
DDIT3	DNA Damage Inducible Transcript 3
DDR1	Discoidin Domain Receptor Tyrosine Kinase 1
DDX21	DExD-Box Helicase 21
DDX50	DExD-Box Helicase 50
DDX58	DExD/H-Box Helicase 58
DDX6	DEAD-Box Helicase 6
DEAF1	DEAF1 Transcription Factor
DEF6	DEF6 Guanine Nucleotide Exchange Factor
DELE1	DAP3 Binding Cell Death Enhancer 1
DELEC1	Deleted In Esophageal Cancer 1
DEPDC5	DEP Domain Containing 5, GATOR1 Subcomplex Subunit
DFFB	DNA Fragmentation Factor Subunit Beta
DGCR5	DiGeorge Syndrome Critical Region Gene 5
DGCR8	DGCR8 Microprocessor Complex Subunit
DGKI	Diacylglycerol Kinase Iota
DHCR7	7-Dehydrocholesterol Reductase
DHX30	DExH-Box Helicase 30
DHX58	DExH-Box Helicase 58
DIAPH3	Diaphanous Related Formin 3
DIO2	Iodothyronine Deiodinase 2
DIS3L	DIS3 Like Exosome 3'-5' Exoribonuclease
DISP1	Dispatched RND Transporter Family Member 1
DKK1	Dickkopf WNT Signaling Pathway Inhibitor 1
DLG2	Discs Large MAGUK Scaffold Protein 2
DLG4	Discs Large MAGUK Scaffold Protein 4
DLGAP1	DLG Associated Protein 1
DLK1	Delta Like Non-Canonical Notch Ligand 1
DLL1	Delta Like Canonical Notch Ligand 1
DMAC1	Distal Membrane Arm Assembly Component 1
DMPK	DM1 Protein Kinase
DMXL2	Dmx Like 2
DNA2	DNA Replication Helicase/Nuclease 2
DNAH11	Dynein Axonemal Heavy Chain 11
DNAH8	Dynein Axonemal Heavy Chain 8
DNAJA1P1	DnaJ Heat Shock Protein Family (Hsp40) Member A1 Pseudogene 1
DNAJB1	DnaJ Heat Shock Protein Family (Hsp40) Member B1
DNAJB2	DnaJ Heat Shock Protein Family (Hsp40) Member B2
DNAJB3	DnaJ Heat Shock Protein Family (Hsp40) Member B3
DNAJC1	DnaJ Heat Shock Protein Family (Hsp40) Member C1
DNAJC13	DnaJ Heat Shock Protein Family (Hsp40) Member C13
DNAJC30	DnaJ Heat Shock Protein Family (Hsp40) Member C30
DNAJC6	DnaJ Heat Shock Protein Family (Hsp40) Member C6
DNM1P33	Dynamin 1 Pseudogene 33
DNMT1	DNA Methyltransferase 1
DNMT3AP1	DNA Methyltransferase 3A Pseudogene 1
DNMT3B	DNA Methyltransferase 3 Beta
DOCK3	Dedicator Of Cytokinesis 3
DOCK8	Dedicator Of Cytokinesis 8
DOK6	Docking Protein 6
DOK7	Docking Protein 7
DPH1	Diphthamide Biosynthesis 1
DPP9-AS1	DPP9 Antisense RNA 1
DPYS	Dihydropyrimidinase
DPYSL5	Dihydropyrimidinase Like 5
DRD1	Dopamine Receptor D1
DRD2	Dopamine Receptor D2
DRD3	Dopamine Receptor D3
DRD4	Dopamine Receptor D4
DRD5	Dopamine Receptor D5
DSG1	Desmoglein 1
DSG1-AS1	DSG1 Antisense RNA 1
DSPS	Delayed Sleep Phase Syndrome, Susceptibility To
DUOX2	Dual Oxidase 2
DUS3L	Dihydrouridine Synthase 3 Like
DUSP29	Dual Specificity Phosphatase 29
DYNC1H1	Dynein Cytoplasmic 1 Heavy Chain 1
DYNLL1	Dynein Light Chain LC8-Type 1
DYRK1A	Dual Specificity Tyrosine Phosphorylation Regulated Kinase 1A
DZANK1	Double Zinc Ribbon And Ankyrin Repeat Domains 1
EBF1	EBF Transcription Factor 1
EBF3	EBF Transcription Factor 3
EDARADD	EDAR Associated Death Domain
EDC3	Enhancer Of MRNA Decapping 3
EDN1	Endothelin 1
EDNRA	Endothelin Receptor Type A
EDNRB	Endothelin Receptor Type B
EEF1A1P11	Eukaryotic Translation Elongation Factor 1 Alpha 1 Pseudogene 11
EEF1A1P28	Eukaryotic Translation Elongation Factor 1 Alpha 1 Pseudogene 28
EEF1A2	Eukaryotic Translation Elongation Factor 1 Alpha 2
EEF1AKMT3	EEF1A Lysine Methyltransferase 3
EFCAB13	EF-Hand Calcium Binding Domain 13
EFEMP2	EGF Containing Fibulin Extracellular Matrix Protein 2
EFNA5	Ephrin A5
EFNB2	Ephrin B2
EFTUD2	Elongation Factor Tu GTP Binding Domain Containing 2
EHD3	EH Domain Containing 3
EHMT1	Euchromatic Histone Lysine Methyltransferase 1
EIF2AK2	Eukaryotic Translation Initiation Factor 2 Alpha Kinase 2
EIF2AK3	Eukaryotic Translation Initiation Factor 2 Alpha Kinase 3
EIF2S1	Eukaryotic Translation Initiation Factor 2 Subunit Alpha
EIF4E3	Eukaryotic Translation Initiation Factor 4E Family Member 3
EIF4G1	Eukaryotic Translation Initiation Factor 4 Gamma 1
EIF4H	Eukaryotic Translation Initiation Factor 4H
EIF4HP1	Eukaryotic Translation Initiation Factor 4H Pseudogene 1
EIPR1	EARP Complex And GARP Complex Interacting Protein 1
ELAVL2	ELAV Like RNA Binding Protein 2
ELK3	ETS Transcription Factor ELK3
ELN	Elastin
ELP1	Elongator Acetyltransferase Complex Subunit 1
EMC10	ER Membrane Protein Complex Subunit 10
EMG1	EMG1 N1-Specific Pseudouridine Methyltransferase
EML1	EMAP Like 1
ENO2	Enolase 2
ENPP2	Ectonucleotide Pyrophosphatase/Phosphodiesterase 2
ENPP6	Ectonucleotide Pyrophosphatase/Phosphodiesterase 6
ENSG00000124593	Novel Protein
ENSG00000176349	Novel Transcript, Antisense To MAD1L1
ENSG00000206805	Y RNA
ENSG00000207371	Y RNA
ENSG00000207922
ENSG00000214919	Novel Transcript, Sense Intronic To PLCH1
ENSG00000219410	Novel Transcript
ENSG00000223725	Novel Transcript
ENSG00000224079	Novel Transcript
ENSG00000224814	Novel Transcript
ENSG00000225146	Novel Transcript
ENSG00000226266	Novel Transcript
ENSG00000227935	Novel Transcript
ENSG00000228737	Novel Transcript
ENSG00000228998	PERP, TP53 Apoptosis Effector (PERP) Pseudogene
ENSG00000230454	Novel Transcript
ENSG00000231188	Novel Transcript
ENSG00000231460	Novel Transcript
ENSG00000231748	Novel Transcript
ENSG00000232068	Novel Pseudogene
ENSG00000233293	Novel Transcript, Antisense To NOL4L
ENSG00000233420	Novel Transcript
ENSG00000233635	Novel Transcript, Antisense To TANC2
ENSG00000233894	Novel Transcript
ENSG00000234286	Novel Transcript
ENSG00000234902	Novel Transcript
ENSG00000234997	Novel Transcript
ENSG00000236545	Novel Transcript
ENSG00000237137	Pseudogene Similar To Part Of Nuclear Factor I/A NFIA
ENSG00000237324	Novel Transcript
ENSG00000237371	Novel Transcript
ENSG00000239969	RB Associated KRAB Zinc Finger (RBAK) Pseudogene
ENSG00000240207	Novel Transcript, Antisense To RARRES1
ENSG00000240440	Novel Transcript
ENSG00000247853	Novel Transcript, Antisense To CHD4
ENSG00000248114	UDP Glycosyltransferase 1 Family, Polypeptide A3 (UGT1A3) Pseudogene
ENSG00000248373	Novel Transcript
ENSG00000249959	Novel Transcript
ENSG00000251170	Novel Transcript
ENSG00000251259	Novel Transcript
ENSG00000251473	Nucleoporin 43kDa (NUP43) Pseudogene
ENSG00000252136
ENSG00000253480	Chromosome 4 Open Reading Frame 27 (C4orf27) Pseudogene
ENSG00000254239	Novel Transcript
ENSG00000255310	Novel Transcript
ENSG00000256967	Novel Transcript
ENSG00000258317	Novel Transcript, Antisense To ZC3H10 And ESYT1
ENSG00000258717	Novel Transcript
ENSG00000258985	Novel Transcript, Antisense To DDHD1
ENSG00000260103	Coiled-Coil-Helix-Coiled-Coil-Helix Domain-Containing Protein 7 (CHCHD7) Pseudogene
ENSG00000260349	Novel Transcript, Antisense To C16orf72
ENSG00000260478	Novel Transcript
ENSG00000260604	Novel Transcript
ENSG00000260793	Novel Transcript, Antisense To UBTF
ENSG00000261238	Novel Transcript, Antisense To SALL1
ENSG00000261351	Novel Transcript, Antisense To MAP2K1
ENSG00000261537	Novel Transcript, Sense Intronic To WWOX
ENSG00000262372	Novel Transcript, Antisense To A Novel Protein
ENSG00000263050	Novel Transcript
ENSG00000263244	Novel Transcript, 3' Overlapping Chromosome 16 Open Reading Frame 72
ENSG00000263345	Novel Transcript, Antisense To SGSM2
ENSG00000263798	Novel Transcript
ENSG00000264019	Novel Transcript, Antisense To PNPO
ENSG00000264701	Novel Transcript, Antisense To CDK5RAP3
ENSG00000265994	Novel Transcript
ENSG00000266601	Novel Transcript, Antisense To SP2
ENSG00000266840	Novel Transcript, Antisense To DOK6
ENSG00000266918	TEC
ENSG00000267030	Novel Transcript, Antisense To UBXN6
ENSG00000267160	Novel Transcript, Antisense To C17orf104
ENSG00000267223	Novel Transcript, Antisense To ZNF536
ENSG00000267255	Novel Transcript, Antisense To CHAF1A
ENSG00000267344	Novel Transcript, Antisense To ARHGAP27
ENSG00000267505	Novel Transcript
ENSG00000267571	Novel Transcript, Antisense To CAPS
ENSG00000267769	Novel Transcript, Antisense To UBX6
ENSG00000269807	Novel Transcript, Antisense To MPND
ENSG00000269892	Novel Transcript
ENSG00000269918	Novel Transcript
ENSG00000271749	Mitochondrially Encoded Cytochrome C Oxidase III (MT-CO3) Pseudogene
ENSG00000271778	Novel Transcript, Sense Intronic To MFSD1
ENSG00000271904	Novel Transcript
ENSG00000272247	Novel Transcript, Antisense To MFSD1
ENSG00000272374	Novel Transcript, Antisense To SCUBE3
ENSG00000272505	Novel Transcript
ENSG00000273291	Novel Protein
ENSG00000276193	Metazoan Signal Recognition Particle RNA
ENSG00000276563	Ubiquitin-Conjugating Enzyme E2K (UBE2K) Pseudogene
ENSG00000276728	Novel Transcript
ENSG00000278607	Novel Transcript
ENSG00000279221	TEC
ENSG00000284977	Novel Transcript
ENSG00000285082	Novel Protein
ENSG00000285367	Novel Transcript
ENSG00000285708	Novel Protein
ENSG00000286192	Novel Protein
ENSG00000287543	Novel Transcript, Antisense To PML
ENSG00000287680	Novel Transcript, Antisense To MBP
ENSG00000287870	Novel Transcript
ENSG00000287923	Novel Transcript
ENSG00000288786	Novel Transcript
ENSG00000289212	Novel Transcript
EP300	E1A Binding Protein P300
EPB41L1	Erythrocyte Membrane Protein Band 4.1 Like 1
EPG5	Ectopic P-Granules 5 Autophagy Tethering Factor
EPM2A	EPM2A Glucan Phosphatase, Laforin
EPO	Erythropoietin
ERBB2	Erb-B2 Receptor Tyrosine Kinase 2
ERBB4	Erb-B2 Receptor Tyrosine Kinase 4
ERCC4	ERCC Excision Repair 4, Endonuclease Catalytic Subunit
ERCC6	ERCC Excision Repair 6, Chromatin Remodeling Factor
ERCC8	ERCC Excision Repair 8, CSA Ubiquitin Ligase Complex Subunit
ERI3	ERI1 Exoribonuclease Family Member 3
ERP29	Endoplasmic Reticulum Protein 29
ESR1	Estrogen Receptor 1
ESR2	Estrogen Receptor 2
ETAA1	ETAA1 Activator Of ATR Kinase
ETV1	ETS Variant Transcription Factor 1
EXD3	Exonuclease 3'-5' Domain Containing 3
EXOC2	Exocyst Complex Component 2
EXOC6B	Exocyst Complex Component 6B
EYA1	EYA Transcriptional Coactivator And Phosphatase 1
EYA3	EYA Transcriptional Coactivator And Phosphatase 3
EZR	Ezrin
F2	Coagulation Factor II, Thrombin
F2RL1	F2R Like Trypsin Receptor 1
F3	Coagulation Factor III, Tissue Factor
FAAH	Fatty Acid Amide Hydrolase
FADS1	Fatty Acid Desaturase 1
FADS2	Fatty Acid Desaturase 2
FAM166A	Family With Sequence Similarity 166 Member A
FAM169B	Family With Sequence Similarity 169 Member B
FAM172A	Family With Sequence Similarity 172 Member A
FAM180B	Family With Sequence Similarity 180 Member B
FAM222B	Family With Sequence Similarity 222 Member B
FAM241B	Family With Sequence Similarity 241 Member B
FAM50B	Family With Sequence Similarity 50 Member B
FAN1	FANCD2 And FANCI Associated Nuclease 1
FANCE	FA Complementation Group E
FANCL	FA Complementation Group L
FARS2	Phenylalanyl-TRNA Synthetase 2, Mitochondrial
FASTKD2	FAST Kinase Domains 2
FBLN5	Fibulin 5
FBN1	Fibrillin 1
FBP1	Fructose-Bisphosphatase 1
FBRS	Fibrosin
FBXL17	F-Box And Leucine Rich Repeat Protein 17
FBXL3	F-Box And Leucine Rich Repeat Protein 3
FBXO15	F-Box Protein 15
FBXO31	F-Box Protein 31
FBXO33	F-Box Protein 33
FBXO41	F-Box Protein 41
FBXO7	F-Box Protein 7
FBXW11	F-Box And WD Repeat Domain Containing 11
FCHSD2	FCH And Double SH3 Domains 2
FDFT1	Farnesyl-Diphosphate Farnesyltransferase 1
FECH	Ferrochelatase
FEN1	Flap Structure-Specific Endonuclease 1
FENDRR	FOXF1 Adjacent Non-Coding Developmental Regulatory RNA
FERMT2	FERM Domain Containing Kindlin 2
FES	FES Proto-Oncogene, Tyrosine Kinase
FGD1	FYVE, RhoGEF And PH Domain Containing 1
FGD4	FYVE, RhoGEF And PH Domain Containing 4
FGF12	Fibroblast Growth Factor 12
FGF2	Fibroblast Growth Factor 2
FGF8	Fibroblast Growth Factor 8
FGFR1	Fibroblast Growth Factor Receptor 1
FGFR2	Fibroblast Growth Factor Receptor 2
FGFR3	Fibroblast Growth Factor Receptor 3
FHIT	Fragile Histidine Triad Diadenosine Triphosphatase
FIBCD1	Fibrinogen C Domain Containing 1
FIP1L1	Factor Interacting With PAPOLA And CPSF1
FIZ1	FLT3 Interacting Zinc Finger 1
FKBP10	FKBP Prolyl Isomerase 10
FKBP5	FKBP Prolyl Isomerase 5
FKBP6	FKBP Prolyl Isomerase Family Member 6 (Inactive)
FKRP	Fukutin Related Protein
FKTN	Fukutin
FLCN	Folliculin
FLII	FLII Actin Remodeling Protein
FLNC	Filamin C
FLT1	Fms Related Receptor Tyrosine Kinase 1
FLVCR1	FLVCR Heme Transporter 1
FLVCR2	FLVCR Heme Transporter 2
FMN2	Formin 2
FMNL1	Formin Like 1
FMNL1-AS1	FMNL1 Antisense RNA 1
FMNL1-DT	FMNL1 Divergent Transcript
FMR1	Fragile X Messenger Ribonucleoprotein 1
FMR1-AS1	FMR1 Antisense RNA 1
FOLH1	Folate Hydrolase 1
FOS	Fos Proto-Oncogene, AP-1 Transcription Factor Subunit
FOXC2	Forkhead Box C2
FOXE1	Forkhead Box E1
FOXF1	Forkhead Box F1
FOXG1	Forkhead Box G1
FOXH1	Forkhead Box H1
FOXL2	Forkhead Box L2
FOXO3	Forkhead Box O3
FOXP1	Forkhead Box P1
FOXP2	Forkhead Box P2
FPGT-TNNI3K	FPGT-TNNI3K Readthrough
FPR2	Formyl Peptide Receptor 2
FRAXA	Fragile Site, Folic Acid Type, Rare, Fra(X)(Q27.3) A
FREM3	FRAS1 Related Extracellular Matrix 3
FRMD4B	FERM Domain Containing 4B
FRRS1L	Ferric Chelate Reductase 1 Like
FRS3	Fibroblast Growth Factor Receptor Substrate 3
FSHR	Follicle Stimulating Hormone Receptor
FTL	Ferritin Light Chain
FTLP18	Ferritin Light Chain Pseudogene 18
FURIN	Furin, Paired Basic Amino Acid Cleaving Enzyme
FXN	Frataxin
FXR1	FMR1 Autosomal Homolog 1
FXR2	FMR1 Autosomal Homolog 2
FXYD2	FXYD Domain Containing Ion Transport Regulator 2
FYN	FYN Proto-Oncogene, Src Family Tyrosine Kinase
FZD9	Frizzled Class Receptor 9
GABBR2	Gamma-Aminobutyric Acid Type B Receptor Subunit 2
GABRA1	Gamma-Aminobutyric Acid Type A Receptor Subunit Alpha1
GABRA2	Gamma-Aminobutyric Acid Type A Receptor Subunit Alpha2
GABRA3	Gamma-Aminobutyric Acid Type A Receptor Subunit Alpha3
GABRA4	Gamma-Aminobutyric Acid Type A Receptor Subunit Alpha4
GABRA5	Gamma-Aminobutyric Acid Type A Receptor Subunit Alpha5
GABRA6	Gamma-Aminobutyric Acid Type A Receptor Subunit Alpha6
GABRB2	Gamma-Aminobutyric Acid Type A Receptor Subunit Beta2
GABRB3	Gamma-Aminobutyric Acid Type A Receptor Subunit Beta3
GABRD	Gamma-Aminobutyric Acid Type A Receptor Subunit Delta
GABRG2	Gamma-Aminobutyric Acid Type A Receptor Subunit Gamma2
GAD1	Glutamate Decarboxylase 1
GAL	Galanin And GMAP Prepropeptide
GALE	UDP-Galactose-4-Epimerase
GALNS	Galactosamine (N-Acetyl)-6-Sulfatase
GALNT17	Polypeptide N-Acetylgalactosaminyltransferase 17
GALNT2	Polypeptide N-Acetylgalactosaminyltransferase 2
GALP	Galanin Like Peptide
GALT	Galactose-1-Phosphate Uridylyltransferase
GAPDH	Glyceraldehyde-3-Phosphate Dehydrogenase
GAPDHP21	Glyceraldehyde 3 Phosphate Dehydrogenase Pseudogene 21
GAPDHP72	Glyceraldehyde-3-Phosphate Dehydrogenase Pseudogene 72
GARIN4	Golgi Associated RAB2 Interactor Family Member 4
GAS1	Growth Arrest Specific 1
GASK1A	Golgi Associated Kinase 1A
GAST	Gastrin
GATAD2B	GATA Zinc Finger Domain Containing 2B
GBA	Glucosylceramidase Beta
GCG	Glucagon
GCH1	GTP Cyclohydrolase 1
GCK	Glucokinase
GDAP1	Ganglioside Induced Differentiation Associated Protein 1
GDF3	Growth Differentiation Factor 3
GDF9	Growth Differentiation Factor 9
GDI1	GDP Dissociation Inhibitor 1
GDNF	Glial Cell Derived Neurotrophic Factor
GEMIN8P2	Gem Nuclear Organelle Associated Protein 8 Pseudogene 2
GFAP	Glial Fibrillary Acidic Protein
GFM1	G Elongation Factor Mitochondrial 1
GFOD1	Glucose-Fructose Oxidoreductase Domain Containing 1
GGNBP1	Gametogenetin Binding Protein 1 (Pseudogene)
GGT1	Gamma-Glutamyltransferase 1
GH1	Growth Hormone 1
GHR	Growth Hormone Receptor
GHRH	Growth Hormone Releasing Hormone
GHRL	Ghrelin And Obestatin Prepropeptide
GIGYF2	GRB10 Interacting GYF Protein 2
GIPR	Gastric Inhibitory Polypeptide Receptor
GIT1	GIT ArfGAP 1
GJB1	Gap Junction Protein Beta 1
GLI2	GLI Family Zinc Finger 2
GLIS3	GLIS Family Zinc Finger 3
GLIS3-AS2	GLIS3 Antisense RNA 2
GLO1	Glyoxalase I
GLP1R	Glucagon Like Peptide 1 Receptor
GLRA1	Glycine Receptor Alpha 1
GLRB	Glycine Receptor Beta
GLUD2	Glutamate Dehydrogenase 2
GMEB2	Glucocorticoid Modulatory Element Binding Protein 2
GMPPB	GDP-Mannose Pyrophosphorylase B
GNAI2	G Protein Subunit Alpha I2
GNAI3	G Protein Subunit Alpha I3
GNAL	G Protein Subunit Alpha L
GNAO1	G Protein Subunit Alpha O1
GNAT1	G Protein Subunit Alpha Transducin 1
GNB2	G Protein Subunit Beta 2
GNB3	G Protein Subunit Beta 3
GNB5	G Protein Subunit Beta 5
GNE	Glucosamine (UDP-N-Acetyl)-2-Epimerase/N-Acetylmannosamine Kinase
GNPTAB	N-Acetylglucosamine-1-Phosphate Transferase Subunits Alpha And Beta
GNRH1	Gonadotropin Releasing Hormone 1
GNS	Glucosamine (N-Acetyl)-6-Sulfatase
GOLGA6A	Golgin A6 Family Member A
GOLGB1	Golgin B1
GOLPH3L	Golgi Phosphoprotein 3 Like
GOT1-DT	GOT1 Divergent Transcript
GPATCH8	G-Patch Domain Containing 8
GPBAR1	G Protein-Coupled Bile Acid Receptor 1
GPC3	Glypican 3
GPC6	Glypican 6
GPHN	Gephyrin
GPR101	G Protein-Coupled Receptor 101
GPR137B	G Protein-Coupled Receptor 137B
GPR139	G Protein-Coupled Receptor 139
GPR146	G Protein-Coupled Receptor 146
GPR162	G Protein-Coupled Receptor 162
GPR22	G Protein-Coupled Receptor 22
GPR50	G Protein-Coupled Receptor 50
GPRC5B	G Protein-Coupled Receptor Class C Group 5 Member B
GPT	Glutamic--Pyruvic Transaminase
GRIA1	Glutamate Ionotropic Receptor AMPA Type Subunit 1
GRIA3	Glutamate Ionotropic Receptor AMPA Type Subunit 3
GRIA4	Glutamate Ionotropic Receptor AMPA Type Subunit 4
GRID2	Glutamate Ionotropic Receptor Delta Type Subunit 2
GRIK1	Glutamate Ionotropic Receptor Kainate Type Subunit 1
GRIK2	Glutamate Ionotropic Receptor Kainate Type Subunit 2
GRIK3	Glutamate Ionotropic Receptor Kainate Type Subunit 3
GRIK4	Glutamate Ionotropic Receptor Kainate Type Subunit 4
GRIN1	Glutamate Ionotropic Receptor NMDA Type Subunit 1
GRIN2A	Glutamate Ionotropic Receptor NMDA Type Subunit 2A
GRIN2B	Glutamate Ionotropic Receptor NMDA Type Subunit 2B
GRM1	Glutamate Metabotropic Receptor 1
GRM2	Glutamate Metabotropic Receptor 2
GRM3	Glutamate Metabotropic Receptor 3
GRM4	Glutamate Metabotropic Receptor 4
GRM5	Glutamate Metabotropic Receptor 5
GRM7	Glutamate Metabotropic Receptor 7
GRM8	Glutamate Metabotropic Receptor 8
GRN	Granulin Precursor
GSK3B	Glycogen Synthase Kinase 3 Beta
GSN	Gelsolin
GSR	Glutathione-Disulfide Reductase
GTF2I	General Transcription Factor IIi
GTF2IP1	General Transcription Factor IIi Pseudogene 1
GTF2IP22	General Transcription Factor IIi Pseudogene 22
GTF2IP4	General Transcription Factor IIi Pseudogene 4
GTF2IRD1	GTF2I Repeat Domain Containing 1
GTF2IRD2	GTF2I Repeat Domain Containing 2
GTF2IRD2B	GTF2I Repeat Domain Containing 2B
GTF2IRD2P1	GTF2I Repeat Domain Containing 2 Pseudogene 1
GTPBP8	GTP Binding Protein 8 (Putative)
GUCA1B	Guanylate Cyclase Activator 1B
GUSB	Glucuronidase Beta
GZMM	Granzyme M
H2AC18	H2A Clustered Histone 18
HAAO	3-Hydroxyanthranilate 3,4-Dioxygenase
HACD1	3-Hydroxyacyl-CoA Dehydratase 1
HACE1	HECT Domain And Ankyrin Repeat Containing E3 Ubiquitin Protein Ligase 1
HAP1	Huntingtin Associated Protein 1
HAPLN1	Hyaluronan And Proteoglycan Link Protein 1
HAR1A	Highly Accelerated Region 1A
HAR1B	Highly Accelerated Region 1B
HBA1	Hemoglobin Subunit Alpha 1
HBP1	HMG-Box Transcription Factor 1
HCP5B	HLA Complex P5B
HCRT	Hypocretin Neuropeptide Precursor
HCRTR1	Hypocretin Receptor 1
HCRTR2	Hypocretin Receptor 2
HDAC1	Histone Deacetylase 1
HDAC3	Histone Deacetylase 3
HDAC4	Histone Deacetylase 4
HDAC8	Histone Deacetylase 8
HDAC9	Histone Deacetylase 9
HDC	Histidine Decarboxylase
HEAT2	HEart Disease Associated Transcript 2
HEMK1	HemK Methyltransferase Family Member 1
HEPHL1	Hephaestin Like 1
HERC2	HECT And RLD Domain Containing E3 Ubiquitin Protein Ligase 2
HESX1	HESX Homeobox 1
HEXIM1	HEXIM P-TEFb Complex Subunit 1
HEXIM2	HEXIM P-TEFb Complex Subunit 2
HEXIM2-AS1	HEXIM2 Antisense RNA 1
HGFAC	HGF Activator
HGSNAT	Heparan-Alpha-Glucosaminide N-Acetyltransferase
HHLA2	HERV-H LTR-Associating 2
HIBCH	3-Hydroxyisobutyryl-CoA Hydrolase
HIF1A	Hypoxia Inducible Factor 1 Subunit Alpha
HIGD1A	HIG1 Hypoxia Inducible Domain Family Member 1A
HIGD1AP18	HIG1 Hypoxia Inducible Domain Family Member 1A Pseudogene 18
HIP1	Huntingtin Interacting Protein 1
HIPK3	Homeodomain Interacting Protein Kinase 3
HIVEP1	HIVEP Zinc Finger 1
HIVEP2	HIVEP Zinc Finger 2
HK1	Hexokinase 1
HLA-B	Major Histocompatibility Complex, Class I, B
HLA-DPB1	Major Histocompatibility Complex, Class II, DP Beta 1
HLA-DQB1	Major Histocompatibility Complex, Class II, DQ Beta 1
HLA-DRB1	Major Histocompatibility Complex, Class II, DR Beta 1
HLA-G	Major Histocompatibility Complex, Class I, G
HMBS	Hydroxymethylbilane Synthase
HMGA2	High Mobility Group AT-Hook 2
HMGCL	3-Hydroxy-3-Methylglutaryl-CoA Lyase
HMGCR	3-Hydroxy-3-Methylglutaryl-CoA Reductase
HMOX1	Heme Oxygenase 1
HNF1A	HNF1 Homeobox A
HNMT	Histamine N-Methyltransferase
HNRNPA1L3	Heterogeneous Nuclear Ribonucleoprotein A1 Like 3
HNRNPA1P16	Heterogeneous Nuclear Ribonucleoprotein A1 Pseudogene 16
HNRNPK	Heterogeneous Nuclear Ribonucleoprotein K
HOXB1	Homeobox B1
HOXB2	Homeobox B2
HOXB3	Homeobox B3
HOXB5	Homeobox B5
HOXB9	Homeobox B9
HOXB-AS1	HOXB Cluster Antisense RNA 1
HOXB-AS2	HOXB Cluster Antisense RNA 2
HOXB-AS3	HOXB Cluster Antisense RNA 3
HOXB-AS4	HOXB Cluster Antisense RNA 4
HP	Haptoglobin
HPDL	4-Hydroxyphenylpyruvate Dioxygenase Like
HPR	Haptoglobin-Related Protein
HPX	Hemopexin
HRAS	HRas Proto-Oncogene, GTPase
HRH1	Histamine Receptor H1
HRH2	Histamine Receptor H2
HRH3	Histamine Receptor H3
HS2ST1	Heparan Sulfate 2-O-Sulfotransferase 1
HS6ST1	Heparan Sulfate 6-O-Sulfotransferase 1
HS6ST3	Heparan Sulfate 6-O-Sulfotransferase 3
HSALNG0004471
HSALNG0004493
HSALNG0004569
HSALNG0008679
HSALNG0011272
HSALNG0011277
HSALNG0011770
HSALNG0012539
HSALNG0014571
HSALNG0015595
HSALNG0015970
HSALNG0015971
HSALNG0015972
HSALNG0015973
HSALNG0018049
HSALNG0018052
HSALNG0018714
HSALNG0025460
HSALNG0025726
HSALNG0025727
HSALNG0025920
HSALNG0025921
HSALNG0026288
HSALNG0026758
HSALNG0028060
HSALNG0028675
HSALNG0028681
HSALNG0030171
HSALNG0030771
HSALNG0031465
HSALNG0034708
HSALNG0035799
HSALNG0040188
HSALNG0043364
HSALNG0043891
HSALNG0043892
HSALNG0043949
HSALNG0044010
HSALNG0044017
HSALNG0044024
HSALNG0044025
HSALNG0044359
HSALNG0045074
HSALNG0045113
HSALNG0046381
HSALNG0047148
HSALNG0047872
HSALNG0049053
HSALNG0049217
HSALNG0049542
HSALNG0049578
HSALNG0049833
HSALNG0049864
HSALNG0050060
HSALNG0053900
HSALNG0055593
HSALNG0055594
HSALNG0055790
HSALNG0056676
HSALNG0060162
HSALNG0060168
HSALNG0060409
HSALNG0060411
HSALNG0060413
HSALNG0063662
HSALNG0068762
HSALNG0069671
HSALNG0069672
HSALNG0069708
HSALNG0069709
HSALNG0069935
HSALNG0070098-001
HSALNG0075231
HSALNG0075408
HSALNG0076596
HSALNG0078575
HSALNG0078579
HSALNG0084326
HSALNG0084677
HSALNG0086004
HSALNG0086005
HSALNG0087541
HSALNG0088906
HSALNG0088908
HSALNG0093277
HSALNG0093283
HSALNG0093893
HSALNG0093895
HSALNG0097330
HSALNG0097465
HSALNG0097483
HSALNG0099147
HSALNG0099172
HSALNG0099174
HSALNG0099175
HSALNG0100216
HSALNG0101017
HSALNG0101325
HSALNG0108034
HSALNG0109783
HSALNG0111383
HSALNG0111389
HSALNG0111390
HSALNG0112878
HSALNG0112879
HSALNG0113292
HSALNG0113293
HSALNG0113871
HSALNG0113899
HSALNG0115519
HSALNG0116814
HSALNG0116820
HSALNG0116827-001
HSALNG0117053
HSALNG0117094
HSALNG0117394
HSALNG0120632
HSALNG0120815
HSALNG0122473
HSALNG0122475
HSALNG0122605
HSALNG0123439
HSALNG0127690
hsa-miR-5095-369
hsa-miR-5095-427
HSD3B7	Hydroxy-Delta-5-Steroid Dehydrogenase, 3 Beta- And Steroid Delta-Isomerase 7
HSF1	Heat Shock Transcription Factor 1
HSP90AA1	Heat Shock Protein 90 Alpha Family Class A Member 1
HSP90AA4P	Heat Shock Protein 90 Alpha Family Class A Member 4, Pseudogene
HSP90B1	Heat Shock Protein 90 Beta Family Member 1
HSPA4	Heat Shock Protein Family A (Hsp70) Member 4
HSPA5	Heat Shock Protein Family A (Hsp70) Member 5
HSPA8	Heat Shock Protein Family A (Hsp70) Member 8
HSPB8	Heat Shock Protein Family B (Small) Member 8
HSPD1	Heat Shock Protein Family D (Hsp60) Member 1
HTR1A	5-Hydroxytryptamine Receptor 1A
HTR1B	5-Hydroxytryptamine Receptor 1B
HTR1D	5-Hydroxytryptamine Receptor 1D
HTR1E	5-Hydroxytryptamine Receptor 1E
HTR1F	5-Hydroxytryptamine Receptor 1F
HTR2A	5-Hydroxytryptamine Receptor 2A
HTR2C	5-Hydroxytryptamine Receptor 2C
HTR3A	5-Hydroxytryptamine Receptor 3A
HTR3B	5-Hydroxytryptamine Receptor 3B
HTR4	5-Hydroxytryptamine Receptor 4
HTR5A	5-Hydroxytryptamine Receptor 5A
HTR6	5-Hydroxytryptamine Receptor 6
HTR7	5-Hydroxytryptamine Receptor 7
HTRA2	HtrA Serine Peptidase 2
HTT	Huntingtin
HTT-AS	HTT Antisense RNA
HUWE1	HECT, UBA And WWE Domain Containing E3 Ubiquitin Protein Ligase 1
HYAL1	Hyaluronidase 1
HYAL2	Hyaluronidase 2
HYAL3	Hyaluronidase 3
IAPP	Islet Amyloid Polypeptide
ICA1	Islet Cell Autoantigen 1
ICAM1	Intercellular Adhesion Molecule 1
IDS	Iduronate 2-Sulfatase
IDUA	Alpha-L-Iduronidase
IFNA1	Interferon Alpha 1
IFNA2	Interferon Alpha 2
IFNB1	Interferon Beta 1
IFNG	Interferon Gamma
IFNGR1	Interferon Gamma Receptor 1
IFRD2	Interferon Related Developmental Regulator 2
IFT57	Intraflagellar Transport 57
IGF1	Insulin Like Growth Factor 1
IGF2	Insulin Like Growth Factor 2
IGF2BP1	Insulin Like Growth Factor 2 MRNA Binding Protein 1
IGFBP3	Insulin Like Growth Factor Binding Protein 3
IGHMBP2	Immunoglobulin Mu DNA Binding Protein 2
IGKV1OR2-108	Immunoglobulin Kappa Variable 1/OR2-108 (Non-Functional)
IGLON5	IgLON Family Member 5
IHO1	Interactor Of HORMAD1 1
IL10	Interleukin 10
IL10RA	Interleukin 10 Receptor Subunit Alpha
IL12A	Interleukin 12A
IL12B	Interleukin 12B
IL12RB1	Interleukin 12 Receptor Subunit Beta 1
IL13	Interleukin 13
IL16	Interleukin 16
IL17A	Interleukin 17A
IL17RA	Interleukin 17 Receptor A
IL18	Interleukin 18
IL1A	Interleukin 1 Alpha
IL1B	Interleukin 1 Beta
IL1R1	Interleukin 1 Receptor Type 1
IL1RAP	Interleukin 1 Receptor Accessory Protein
IL1RAPL2	Interleukin 1 Receptor Accessory Protein Like 2
IL2	Interleukin 2
IL31	Interleukin 31
IL5RA	Interleukin 5 Receptor Subunit Alpha
IL6	Interleukin 6
IL9	Interleukin 9
IMMP2L	Inner Mitochondrial Membrane Peptidase Subunit 2
INHA	Inhibin Subunit Alpha
INHBE	Inhibin Subunit Beta E
INKA1	Inka Box Actin Regulator 1
INS	Insulin
INSM1	INSM Transcriptional Repressor 1
INSM2	INSM Transcriptional Repressor 2
INSYN1	Inhibitory Synaptic Factor 1
INTS6L	Integrator Complex Subunit 6 Like
IP6K3	Inositol Hexakisphosphate Kinase 3
IPO9-AS1	IPO9 Antisense RNA 1
IPW	Imprinted In Prader-Willi Syndrome
IQCH-AS1	IQCH Antisense RNA 1
IQCJ-SCHIP1	IQCJ-SCHIP1 Readthrough
IQCM	IQ Motif Containing M
IQSEC1	IQ Motif And Sec7 Domain ArfGEF 1
IQSEC2	IQ Motif And Sec7 Domain ArfGEF 2
IRAIN	IGF1R Antisense Imprinted Non-Protein Coding RNA
IRF3	Interferon Regulatory Factor 3
IRF4	Interferon Regulatory Factor 4
IRF5	Interferon Regulatory Factor 5
IRF7	Interferon Regulatory Factor 7
IRF8	Interferon Regulatory Factor 8
ISL1	ISL LIM Homeobox 1
ITGA7	Integrin Subunit Alpha 7
ITPR1	Inositol 1,4,5-Trisphosphate Receptor Type 1
ITPR3	Inositol 1,4,5-Trisphosphate Receptor Type 3
JAK2	Janus Kinase 2
JARID2	Jumonji And AT-Rich Interaction Domain Containing 2
JMJD8	Jumonji Domain Containing 8
JPH3	Junctophilin 3
KALRN	Kalirin RhoGEF Kinase
KANSL1	KAT8 Regulatory NSL Complex Subunit 1
KANSL1L	KAT8 Regulatory NSL Complex Subunit 1 Like
KAT2B	Lysine Acetyltransferase 2B
KAT5	Lysine Acetyltransferase 5
KAT6A	Lysine Acetyltransferase 6A
KAT8	Lysine Acetyltransferase 8
KCNA1	Potassium Voltage-Gated Channel Subfamily A Member 1
KCNA4	Potassium Voltage-Gated Channel Subfamily A Member 4
KCNA5	Potassium Voltage-Gated Channel Subfamily A Member 5
KCNB2	Potassium Voltage-Gated Channel Subfamily B Member 2
KCNIP1	Potassium Voltage-Gated Channel Interacting Protein 1
KCNIP4	Potassium Voltage-Gated Channel Interacting Protein 4
KCNJ1	Potassium Inwardly Rectifying Channel Subfamily J Member 1
KCNJ10	Potassium Inwardly Rectifying Channel Subfamily J Member 10
KCNJ16	Potassium Inwardly Rectifying Channel Subfamily J Member 16
KCNJ5-AS1	KCNJ5 Antisense RNA 1
KCNJ6	Potassium Inwardly Rectifying Channel Subfamily J Member 6
KCNMA1	Potassium Calcium-Activated Channel Subfamily M Alpha 1
KCNMB2	Potassium Calcium-Activated Channel Subfamily M Regulatory Beta Subunit 2
KCNMB2-AS1	KCNMB2 Antisense RNA 1
KCNQ5	Potassium Voltage-Gated Channel Subfamily Q Member 5
KCNT1	Potassium Sodium-Activated Channel Subfamily T Member 1
KCTD10	Potassium Channel Tetramerization Domain Containing 10
KCTD7	Potassium Channel Tetramerization Domain Containing 7
KDM4B	Lysine Demethylase 4B
KDM5B	Lysine Demethylase 5B
KHDRBS1	KH RNA Binding Domain Containing, Signal Transduction Associated 1
KIAA0319	KIAA0319
KIF11	Kinesin Family Member 11
KIF15	Kinesin Family Member 15
KIF1A	Kinesin Family Member 1A
KIF20B	Kinesin Family Member 20B
KIF2A	Kinesin Family Member 2A
KIF5B	Kinesin Family Member 5B
KIRREL3	Kirre Like Nephrin Family Adhesion Molecule 3
KLF15	Kruppel Like Factor 15
KLF7	Kruppel Like Factor 7
KLF7-IT1	KLF7 Intronic Transcript 1
KLHDC8B	Kelch Domain Containing 8B
KLHL3	Kelch Like Family Member 3
KLK3	Kallikrein Related Peptidase 3
KMO	Kynurenine 3-Monooxygenase
KMT2A	Lysine Methyltransferase 2A
KMT2E	Lysine Methyltransferase 2E (Inactive)
KMT5A	Lysine Methyltransferase 5A
KNOP1P3	Lysine Rich Nucleolar Protein 1 Pseudogene 3
KRIT1	KRIT1 Ankyrin Repeat Containing
KRT17P3	Keratin 17 Pseudogene 3
KRT18P24	Keratin 18 Pseudogene 24
KRT18P50	Keratin 18 Pseudogene 50
KSR2	Kinase Suppressor Of Ras 2
KTN1	Kinectin 1
L13713-159
L3MBTL4	L3MBTL Histone Methyl-Lysine Binding Protein 4
LAMA3	Laminin Subunit Alpha 3
LAMB2	Laminin Subunit Beta 2
LAMP1	Lysosomal Associated Membrane Protein 1
LARGE1	LARGE Xylosyl- And Glucuronyltransferase 1
LARP7	La Ribonucleoprotein 7, Transcriptional Regulator
LARS1	Leucyl-TRNA Synthetase 1
LAT2	Linker For Activation Of T Cells Family Member 2
LBHD1	LBH Domain Containing 1
LDHA	Lactate Dehydrogenase A
LDLR	Low Density Lipoprotein Receptor
LECT2	Leukocyte Cell Derived Chemotaxin 2
LEMD2	LEM Domain Nuclear Envelope Protein 2
LEO1	LEO1 Homolog, Paf1/RNA Polymerase II Complex Component
LEP	Leptin
LEPR	Leptin Receptor
LGALS8	Galectin 8
LGALS8-AS1	LGALS8 Antisense RNA 1
LGR6	Leucine Rich Repeat Containing G Protein-Coupled Receptor 6
LHFPL6	LHFPL Tetraspan Subfamily Member 6
LHX8	LIM Homeobox 8
LIAS	Lipoic Acid Synthetase
LIMK1	LIM Domain Kinase 1
LIMK2	LIM Domain Kinase 2
LIN28B	Lin-28 Homolog B
LIN28B-AS1	LIN28B Antisense RNA 1
LIN7A	Lin-7 Homolog A, Crumbs Cell Polarity Complex Component
LIN7B	Lin-7 Homolog B, Crumbs Cell Polarity Complex Component
LINC00112	Long Intergenic Non-Protein Coding RNA 112
LINC00343	Long Intergenic Non-Protein Coding RNA 343
LINC00378	Long Intergenic Non-Protein Coding RNA 378
LINC00458	Long Intergenic Non-Protein Coding RNA 458
LINC00460	Long Intergenic Non-Protein Coding RNA 460
LINC00479	Long Intergenic Non-Protein Coding RNA 479
LINC00523	Long Intergenic Non-Protein Coding RNA 523
LINC00534	Long Intergenic Non-Protein Coding RNA 534
LINC00550	Long Intergenic Non-Protein Coding RNA 550
LINC00558	Long Intergenic Non-Protein Coding RNA 558
LINC00602	Long Intergenic Non-Protein Coding RNA 602
LINC00648	Long Intergenic Non-Protein Coding RNA 648
LINC00692	Long Intergenic Non-Protein Coding RNA 692
LINC00851	Long Intergenic Non-Protein Coding RNA 851
LINC00917	Long Intergenic Non-Protein Coding RNA 917
LINC00971	Long Intergenic Non-Protein Coding RNA 971
LINC00972	Long Intergenic Non-Protein Coding RNA 972
LINC00989	Long Intergenic Non-Protein Coding RNA 989
LINC01016	Long Intergenic Non-Protein Coding RNA 1016
LINC01065	Long Intergenic Non-Protein Coding RNA 1065
LINC01122	Long Intergenic Non-Protein Coding RNA 1122
LINC01140	Long Intergenic Non-Protein Coding RNA 1140
LINC01250	Long Intergenic Non-Protein Coding RNA 1250
LINC01374	Long Intergenic Non-Protein Coding RNA 1374
LINC01435	Long Intergenic Non-Protein Coding RNA 1435
LINC01524	Long Intergenic Non-Protein Coding RNA 1524
LINC01579	Long Intergenic Non-Protein Coding RNA 1579
LINC01581	Long Intergenic Non-Protein Coding RNA 1581
LINC01689	Long Intergenic Non-Protein Coding RNA 1689
LINC01798	Long Intergenic Non-Protein Coding RNA 1798
LINC01799	Long Intergenic Non-Protein Coding RNA 1799
LINC01812	Long Intergenic Non-Protein Coding RNA 1812
LINC01839	Long Intergenic Non-Protein Coding RNA 1839
LINC01861	Long Intergenic Non-Protein Coding RNA 1861
LINC01965	Long Intergenic Non-Protein Coding RNA 1965
LINC02013	Long Intergenic Non-Protein Coding RNA 2013
LINC02017	Long Intergenic Non-Protein Coding RNA 2017
LINC02054	Long Intergenic Non-Protein Coding RNA 2054
LINC02055	Long Intergenic Non-Protein Coding RNA 2055
LINC02147	Long Intergenic Non-Protein Coding RNA 2147
LINC02210	Long Intergenic Non-Protein Coding RNA 2210
LINC02242	Long Intergenic Non-Protein Coding RNA 2242
LINC02288	Long Intergenic Non-Protein Coding RNA 2288
LINC02461	Long Intergenic Non-Protein Coding RNA 2461
LINC02466	Long Intergenic Non-Protein Coding RNA 2466
LINC02508	Long Intergenic Non-Protein Coding RNA 2508
LINC02519	Long Intergenic Non-Protein Coding RNA 2519
LINC02534	Long Intergenic Non-Protein Coding RNA 2534
LINC02645	Long Intergenic Non-Protein Coding RNA 2645
LINC02653	Long Intergenic Non-Protein Coding RNA 2653
LINC02687	Long Intergenic Non-Protein Coding RNA 2687
LINC02694	Long Intergenic Non-Protein Coding RNA 2694
LINC02801	Long Intergenic Non-Protein Coding RNA 2801
LINC02822	Long Intergenic Non-Protein Coding RNA 2822
LINC02941	Long Intergenic Non-Protein Coding RNA 2941
LINC02966	Long Intergenic Non-Protein Coding RNA 2966
LINC03024	Long Intergenic Non-Protein Coding RNA 3024
LINS1	Lines Homolog 1
LIPF	Lipase F, Gastric Type
LITAF	Lipopolysaccharide Induced TNF Factor
LMAN2L	Lectin, Mannose Binding 2 Like
LMBRD2	LMBR1 Domain Containing 2
LMLN	Leishmanolysin Like Peptidase
LMO4	LIM Domain Only 4
LMOD3	Leiomodin 3
LMX1B	LIM Homeobox Transcription Factor 1 Beta
lnc-ARIH2-3
lnc-ASTN2-5
lnc-C15orf59-3
lnc-C20orf203-2
lnc-C2CD2-3
lnc-CCDC102B-12
lnc-CCDC68-4
lnc-CCSAP-6
lnc-CNOT7-4
lnc-CNOT7-6
lnc-CSGALNACT2-4
lnc-DDHD1-2
lnc-DMRTA1-27
lnc-ECT2-5
lnc-EIPR1-11
lnc-ELK3-1
lnc-ENTPD8-2
lnc-FANCL-6
lnc-FER-11
lnc-FERMT2-5
lnc-GLIS3-2
lnc-GPR27-16
lnc-HDDC3-3
lnc-HS6ST1-8
lnc-IQCH-2
lnc-IQCH-3
lnc-IZUMO3-2
lnc-KIAA0141-4
lnc-KIAA0141-5
lnc-LMOD3-1
lnc-LRP1-1
lnc-MAD1L1-6
lnc-MAN2A2-1
lnc-MBP-13
lnc-MDH1B-8
lnc-METTL16-2
lnc-METTL16-3
lnc-MGST1-7
lnc-MN1-8
lnc-NAB2-1
lnc-NCKIPSD-1
lnc-NEMP1-1
lnc-NEMP1-2
lnc-NEPRO-4
lnc-NMT1-1-001
lnc-NOL4-3
lnc-NOXA1-1
lnc-NR2C1-1
lnc-NRIP3-4
lnc-NTF3-3
lnc-OLFM4-1
lnc-OR11G2-1
lnc-PANK3-22
lnc-PCDH20-22
lnc-PDE2A-2
lnc-PIK3C2A-1
lnc-PML-3
lnc-PNPO-1
lnc-PRR15L-1
lnc-PRSS55-4
lnc-PTN-5
lnc-PURG-2
lnc-RASA1-19
lnc-RASAL2-3
lnc-RBSN-2
lnc-RHOU-6
lnc-RPP30-12
lnc-RRN3-1
lnc-SALL1-2
lnc-SALL1-7
lnc-SALL1-8
lnc-SALL1-9
lnc-SGSM2-2
lnc-SLC35E2-1
lnc-SLC3A2-4
lnc-SPOCK1-1
lnc-SPRED2-20
lnc-STAT6-1
lnc-TACR2-3
lnc-TDRD3-11
lnc-TDRD3-12
lnc-TDRD3-9
lnc-TENM4-3
lnc-TTC28-3
lnc-TTC36-2
lnc-UGT1A1-2
lnc-UGT1A8-1
lnc-UHRF1-3
lnc-UQCC2-1
lnc-VRK2-17
lnc-ZFAND3-9
lnc-ZNF296-6
lnc-ZNF784-1
LNPK	Lunapark, ER Junction Formation Factor
LOC100286922	DnaJ Heat Shock Protein Family (Hsp40) Member B3 Pseudogene
LOC100289561	Uncharacterized LOC100289561
LOC100505915	Uncharacterized LOC100505915
LOC100630923	LOC100289561-PRKRIP1 Readthrough
LOC101927066	Uncharacterized LOC101927066
LOC103352541	Uncharacterized LOC103352541
LOC105369333	Uncharacterized LOC105369333
LOC105370224	Uncharacterized LOC105370224
LOC105371253	Uncharacterized LOC105371253
LOC105371261	Uncharacterized LOC105371261
LOC105371795	Uncharacterized LOC105371795
LOC105372043	Uncharacterized LOC105372043
LOC105372143	Uncharacterized LOC105372143
LOC105373567	Uncharacterized LOC105373567
LOC105375025	Uncharacterized LOC105375025
LOC105375433	Uncharacterized LOC105375433
LOC105376244	Uncharacterized LOC105376244
LOC105377350	Uncharacterized LOC105377350
LOC105378808	Uncharacterized LOC105378808
LOC105379192	Uncharacterized LOC105379192
LOC106029311	Williams-Beuren Syndrome Centromeric Block B Recombination Region
LOC106029312	Williams-Beuren Syndrome Medial Block B Recombination Region
LOC106029313	Williams-Beuren Syndrome Telomeric Block B Recombination Region
LOC107032825	Origin Of Replication In 5' Region Of FMR1
LOC107984365	Cytochrome C Oxidase Subunit NDUFA4-Like
LOC107984425	Uncharacterized LOC107984425
LOC107984777	Uncharacterized LOC107984777
LOC107985138	Uncharacterized LOC107985138
LOC107985936	Uncharacterized LOC107985936
LOC107985962	Uncharacterized LOC107985962
LOC108228208	7q11.23 Proximal Recombination Region
LOC108228209	7q11.23 Distal Recombination Region
LOC109029536	Junctophilin 3 Repeat Instability Region
LOC109461479	Huntingtin Repeat Instability Region
LOC110806262	Solute Carrier Family 6 Member 4 Gene Promoter
LOC124900173	Uncharacterized LOC124900173
LOC124900383	Small Nucleolar RNA ACA64
LOC124900511	Uncharacterized LOC124900511
LOC124900744	Uncharacterized LOC124900744
LOC124900868	Uncharacterized LOC124900868
LOC124901038	Uncharacterized LOC124901038
LOC124901039	Uncharacterized LOC124901039
LOC124901720	Uncharacterized LOC124901720
LOC124901819	Uncharacterized LOC124901819
LOC124902215	Keratin-Associated Protein 5-5-Like
LOC124902865	Uncharacterized LOC124902865
LOC124903233	Uncharacterized LOC124903233
LOC124904019	Uncharacterized LOC124904019
LOC124909484	Basic Proline-Rich Protein-Like
LOC126987	Tight Junction Protein 3 (Zona Occludens 3) Pseudogene
LOC282551	Insulinoma Tumor Suppressor Gene Locus
LOC284009	Uncharacterized LOC284009
LOC644456	IK Cytokine, Down-Regulator Of HLA II Pseudogene
LOC646058	Histone PARylation Factor 1 Pseudogene
LOXL1	Lysyl Oxidase Like 1
LOXL1-AS1	LOXL1 Antisense RNA 1
LPGAT1P1	Lysophosphatidylglycerol Acyltransferase 1 Pseudogene 1
LPP	LIM Domain Containing Preferred Translocation Partner In Lipoma
LRMDA	Leucine Rich Melanocyte Differentiation Associated
LRP1	LDL Receptor Related Protein 1
LRPPRC	Leucine Rich Pentatricopeptide Repeat Containing
LRRC32	Leucine Rich Repeat Containing 32
LRRC37A4P	Leucine Rich Repeat Containing 37 Member A4, Pseudogene
LRRC53	Leucine Rich Repeat Containing 53
LRRK2	Leucine Rich Repeat Kinase 2
LRRTM4	Leucine Rich Repeat Transmembrane Neuronal 4
LRWD1	Leucine Rich Repeats And WD Repeat Domain Containing 1
LSAMP	Limbic System Associated Membrane Protein
LTA	Lymphotoxin Alpha
LTA4H	Leukotriene A4 Hydrolase
LTBP3	Latent Transforming Growth Factor Beta Binding Protein 3
LTBR	Lymphotoxin Beta Receptor
LTC4S	Leukotriene C4 Synthase
LY75	Lymphocyte Antigen 75
MACIR	Macrophage Immunometabolism Regulator
MACROH2A1	MacroH2A.1 Histone
MAD1L1	Mitotic Arrest Deficient 1 Like 1
MADD	MAP Kinase Activating Death Domain
MAF	MAF BZIP Transcription Factor
MAFA	MAF BZIP Transcription Factor A
MAGED2	MAGE Family Member D2
MAGEL2	MAGE Family Member L2
MAML1	Mastermind Like Transcriptional Coactivator 1
MAN1A2	Mannosidase Alpha Class 1A Member 2
MAN1B1	Mannosidase Alpha Class 1B Member 1
MAN2A2	Mannosidase Alpha Class 2A Member 2
MANEA	Mannosidase Endo-Alpha
MAOA	Monoamine Oxidase A
MAOB	Monoamine Oxidase B
MAP1B	Microtubule Associated Protein 1B
MAP2	Microtubule Associated Protein 2
MAP2K1	Mitogen-Activated Protein Kinase Kinase 1
MAP2K5	Mitogen-Activated Protein Kinase Kinase 5
MAP3K14-AS1	MAP3K14 Antisense RNA 1
MAP3K15	Mitogen-Activated Protein Kinase Kinase Kinase 15
MAP3K20	Mitogen-Activated Protein Kinase Kinase Kinase 20
MAPK1	Mitogen-Activated Protein Kinase 1
MAPK3	Mitogen-Activated Protein Kinase 3
MAPK8IP1P2	Mitogen-Activated Protein Kinase 8 Interacting Protein 1 Pseudogene 2
MAPK8IP3	Mitogen-Activated Protein Kinase 8 Interacting Protein 3
MAPKAPK3	MAPK Activated Protein Kinase 3
MAPRE3	Microtubule Associated Protein RP/EB Family Member 3
MAPT	Microtubule Associated Protein Tau
MARCHF7	Membrane Associated Ring-CH-Type Finger 7
MARS1	Methionyl-TRNA Synthetase 1
MAX	MYC Associated Factor X
MB	Myoglobin
MBD5	Methyl-CpG Binding Domain Protein 5
MBNL1	Muscleblind Like Splicing Regulator 1
MBOAT7	Membrane Bound O-Acyltransferase Domain Containing 7
MBP	Myelin Basic Protein
MBTPS1	Membrane Bound Transcription Factor Peptidase, Site 1
MBTPS2	Membrane Bound Transcription Factor Peptidase, Site 2
MC4R	Melanocortin 4 Receptor
MCM9	Minichromosome Maintenance 9 Homologous Recombination Repair Factor
MCPH1	Microcephalin 1
MDC1	Mediator Of DNA Damage Checkpoint 1
MDGA1	MAM Domain Containing Glycosylphosphatidylinositol Anchor 1
MDGA2	MAM Domain Containing Glycosylphosphatidylinositol Anchor 2
MDH1	Malate Dehydrogenase 1
MDH2	Malate Dehydrogenase 2
MECP2	Methyl-CpG Binding Protein 2
MED12L	Mediator Complex Subunit 12L
MED13	Mediator Complex Subunit 13
MED19	Mediator Complex Subunit 19
MED20	Mediator Complex Subunit 20
MED23	Mediator Complex Subunit 23
MED25	Mediator Complex Subunit 25
MED27	Mediator Complex Subunit 27
MEF2A	Myocyte Enhancer Factor 2A
MEF2C	Myocyte Enhancer Factor 2C
MEG3	Maternally Expressed 3
MEG9	Maternally Expressed 9
MEIS1	Meis Homeobox 1
MEIS1-AS2	MEIS1 Antisense RNA 2
MEIS1-AS3	MEIS1 Antisense RNA 3
MEIS2	Meis Homeobox 2
MEN1	Menin 1
METTL16	Methyltransferase 16, N6-Methyladenosine
METTL17	Methyltransferase Like 17
METTL23	Methyltransferase Like 23
METTL27	Methyltransferase Like 27
MFN2	Mitofusin 2
MFSD1	Major Facilitator Superfamily Domain Containing 1
MFSD6	Major Facilitator Superfamily Domain Containing 6
MFSD8	Major Facilitator Superfamily Domain Containing 8
MGRN1	Mahogunin Ring Finger 1
MICB	MHC Class I Polypeptide-Related Sequence B
MICU1	Mitochondrial Calcium Uptake 1
MIR127	MicroRNA 127
MIR132	MicroRNA 132
MIR136	MicroRNA 136
MIR146A	MicroRNA 146a
MIR148A	MicroRNA 148a
MIR182	MicroRNA 182
MIR204	MicroRNA 204
MIR22	MicroRNA 22
MIR223	MicroRNA 223
MIR29A	MicroRNA 29a
MIR29C	MicroRNA 29c
MIR330	MicroRNA 330
MIR337	MicroRNA 337
MIR339	MicroRNA 339
MIR340	MicroRNA 340
MIR342	MicroRNA 342
MIR431	MicroRNA 431
MIR433	MicroRNA 433
MIR4432HG	MIR4432 Host Gene
MIR493	MicroRNA 493
MIR548AI	MicroRNA 548ai
MIR548AU	MicroRNA 548au
MIR548Y	MicroRNA 548y
MIR6074	MicroRNA 6074
MIR633	MicroRNA 633
MIR647	MicroRNA 647
MIR708	MicroRNA 708
MIR7111	MicroRNA 7111
MIR9-1	MicroRNA 9-1
MIR9-3HG	MIR9-3 Host Gene
MIRLET7D	MicroRNA Let-7d
MIRLET7I	MicroRNA Let-7i
MK280144-486
MK280144-500
MK280269-057
MKRN3	Makorin Ring Finger Protein 3
MKRN3-AS1	MKRN3 Antisense RNA 1
MLF1	Myeloid Leukemia Factor 1
MLF2	Myeloid Leukemia Factor 2
MLLT10	MLLT10 Histone Lysine Methyltransferase DOT1L Cofactor
MLN	Motilin
MLX	MAX Dimerization Protein MLX
MLXIPL	MLX Interacting Protein Like
MMAB	Metabolism Of Cobalamin Associated B
MMEL1	Membrane Metalloendopeptidase Like 1
MMP2	Matrix Metallopeptidase 2
MMP2-AS1	MMP2 Antisense RNA 1
MMP7	Matrix Metallopeptidase 7
MMP9	Matrix Metallopeptidase 9
MMRN1	Multimerin 1
MN1	MN1 Proto-Oncogene, Transcriptional Regulator
MN297160
MN309174-297
MN309198
MNDA	Myeloid Cell Nuclear Differentiation Antigen
MNT	MAX Network Transcriptional Repressor
MNX1	Motor Neuron And Pancreas Homeobox 1
MOG	Myelin Oligodendrocyte Glycoprotein
MON1A	MON1 Homolog A, Secretory Trafficking Associated
MON1B	MON1 Homolog B, Secretory Trafficking Associated
MR1	Major Histocompatibility Complex, Class I-Related
MRM2	Mitochondrial RRNA Methyltransferase 2
MROH2A	Maestro Heat Like Repeat Family Member 2A
MRPL45P2	Mitochondrial Ribosomal Protein L45 Pseudogene 2
MRPS36P5	Mitochondrial Ribosomal Protein S36 Pseudogene 5
MSMB	Microseminoprotein Beta
MSRA	Methionine Sulfoxide Reductase A
MST1R	Macrophage Stimulating 1 Receptor
MSX1	Msh Homeobox 1
MT2A	Metallothionein 2A
MTA3	Metastasis Associated 1 Family Member 3
MT-CO1	Mitochondrially Encoded Cytochrome C Oxidase I
MTDH	Metadherin
MTERF4	Mitochondrial Transcription Termination Factor 4
MTF2	Metal Response Element Binding Transcription Factor 2
MTHFR	Methylenetetrahydrofolate Reductase
MTMR7	Myotubularin Related Protein 7
MTND2P7	MT-ND2 Pseudogene 7
MTND4P14	MT-ND4 Pseudogene 14
MTND4P3	MT-ND4 Pseudogene 3
MTNR1A	Melatonin Receptor 1A
MTNR1B	Melatonin Receptor 1B
MTR	5-Methyltetrahydrofolate-Homocysteine Methyltransferase
MTRR	5-Methyltetrahydrofolate-Homocysteine Methyltransferase Reductase
MT-TT	Mitochondrially Encoded TRNA-Thr (ACN)
MTUS2	Microtubule Associated Scaffold Protein 2
MUC21	Mucin 21, Cell Surface Associated
MUSK	Muscle Associated Receptor Tyrosine Kinase
MVK	Mevalonate Kinase
MX1	MX Dynamin Like GTPase 1
MXD1	MAX Dimerization Protein 1
MXD4	MAX Dimerization Protein 4
MYD88	MYD88 Innate Immune Signal Transduction Adaptor
MYH9	Myosin Heavy Chain 9
MYL2	Myosin Light Chain 2
MYL3	Myosin Light Chain 3
MYO1C	Myosin IC
MYO1H	Myosin IH
MYO9A	Myosin IXA
MYOD1	Myogenic Differentiation 1
MYOSLID	Myocardin-Induced Smooth Muscle LncRNA, Inducer Of Differentiation
MYOSLID-AS1	MYOSLID Antisense RNA 1
MYT1L	Myelin Transcription Factor 1 Like
NAA10	N-Alpha-Acetyltransferase 10, NatA Catalytic Subunit
NAA20	N-Alpha-Acetyltransferase 20, NatB Catalytic Subunit
NAA80	N-Alpha-Acetyltransferase 80, NatH Catalytic Subunit
NAALADL2	N-Acetylated Alpha-Linked Acidic Dipeptidase Like 2
NAB2	NGFI-A Binding Protein 2
NACC1	Nucleus Accumbens Associated 1
NADK	NAD Kinase
NADK2	NAD Kinase 2, Mitochondrial
NAGLU	N-Acetyl-Alpha-Glucosaminidase
NAGS	N-Acetylglutamate Synthase
NALCN	Sodium Leak Channel, Non-Selective
NAPGP2	N-Ethylmaleimide-Sensitive Factor Attachment Protein, Gamma Pseudogene 2
NARS2	Asparaginyl-TRNA Synthetase 2, Mitochondrial
NAT8	N-Acetyltransferase 8 (Putative)
NAV1	Neuron Navigator 1
NAV2	Neuron Navigator 2
NBEA	Neurobeachin
NBEAL2	Neurobeachin Like 2
NCAM1	Neural Cell Adhesion Molecule 1
NCAPD2	Non-SMC Condensin I Complex Subunit D2
NCDN	Neurochondrin
NCF1	Neutrophil Cytosolic Factor 1
NCKAP5	NCK Associated Protein 5
NCL	Nucleolin
NDFIP1	Nedd4 Family Interacting Protein 1
NDN	Necdin, MAGE Family Member
NDP	Norrin Cystine Knot Growth Factor NDP
NDST1	N-Deacetylase And N-Sulfotransferase 1
NDUFA12	NADH:Ubiquinone Oxidoreductase Subunit A12
NDUFA4	NDUFA4 Mitochondrial Complex Associated
NDUFS3	NADH:Ubiquinone Oxidoreductase Core Subunit S3
NDUFS4	NADH:Ubiquinone Oxidoreductase Subunit S4
NEAT1	Nuclear Paraspeckle Assembly Transcript 1
NEDD4L	NEDD4 Like E3 Ubiquitin Protein Ligase
NEFH	Neurofilament Heavy Chain
NEFL	Neurofilament Light Chain
NEGR1	Neuronal Growth Regulator 1
NEMF	Nuclear Export Mediator Factor
NEMP1	Nuclear Envelope Integral Membrane Protein 1
NES	Nestin
NEUROD1	Neuronal Differentiation 1
NEUROD2	Neuronal Differentiation 2
NEUROD6	Neuronal Differentiation 6
NEUROG3	Neurogenin 3
NEXMIF	Neurite Extension And Migration Factor
NF1	Neurofibromin 1
NF2	NF2, Moesin-Ezrin-Radixin Like (MERLIN) Tumor Suppressor
NFE2L1-DT	NFE2L1 Divergent Transcript
NFE2L2	NFE2 Like BZIP Transcription Factor 2
NFIB	Nuclear Factor I B
NFIL3	Nuclear Factor, Interleukin 3 Regulated
NFIX	Nuclear Factor I X
NFKB1	Nuclear Factor Kappa B Subunit 1
NGF	Nerve Growth Factor
NGFR	Nerve Growth Factor Receptor
NGLY1	N-Glycanase 1
NHLRC1	NHL Repeat Containing E3 Ubiquitin Protein Ligase 1
NICN1	Nicolin 1, Tubulin Polyglutamylase Complex Subunit
NIF3L1	NGG1 Interacting Factor 3 Like 1
NIHCOLE	NcRNA Involved In NHEJ Oncogenic Ligation Efficiency
NIPBL	NIPBL Cohesin Loading Factor
NKAIN2	Sodium/Potassium Transporting ATPase Interacting 2
NKX2-1	NK2 Homeobox 1
NKX2-5	NK2 Homeobox 5
NLGN1	Neuroligin 1
NLGN4X	Neuroligin 4 X-Linked
NLRP4	NLR Family Pyrin Domain Containing 4
NMT1	N-Myristoyltransferase 1
NODAL	Nodal Growth Differentiation Factor
NOL4	Nucleolar Protein 4
NOL4L	Nucleolar Protein 4 Like
NOL4L-DT	NOL4L Divergent Transcript
NONHSAG005377.2
NONHSAG010333.2
NONHSAG011408.2
NONHSAG017383.2
NONHSAG017392.2
NONHSAG023944.2-002
NONHSAG026010.2
NONHSAG029010.2-001
NONHSAG029641.2
NONHSAG032319.2
NONHSAG043779.2
NONHSAG044482.2
NONHSAG048512.2
NONO	Non-POU Domain Containing Octamer Binding
NOP2	NOP2 Nucleolar Protein
NOP56P2	NOP56 Ribonucleoprotein Pseudogene 2
NOS1	Nitric Oxide Synthase 1
NOS2	Nitric Oxide Synthase 2
NOS3	Nitric Oxide Synthase 3
NOTCH1	Notch Receptor 1
NOVA1	NOVA Alternative Splicing Regulator 1
NPAP1	Nuclear Pore Associated Protein 1
NPAS2	Neuronal PAS Domain Protein 2
NPAS3	Neuronal PAS Domain Protein 3
NPIPA2	Nuclear Pore Complex Interacting Protein Family Member A2
NPIPA5	Nuclear Pore Complex Interacting Protein Family Member A5
NPIPB8	Nuclear Pore Complex Interacting Protein Family Member B8
NPPB	Natriuretic Peptide B
NPSR1	Neuropeptide S Receptor 1
NPY	Neuropeptide Y
NPY2R	Neuropeptide Y Receptor Y2
NR1D1	Nuclear Receptor Subfamily 1 Group D Member 1
NR1H4	Nuclear Receptor Subfamily 1 Group H Member 4
NR1I2	Nuclear Receptor Subfamily 1 Group I Member 2
NR1I3	Nuclear Receptor Subfamily 1 Group I Member 3
NR3C1	Nuclear Receptor Subfamily 3 Group C Member 1
NR3C2	Nuclear Receptor Subfamily 3 Group C Member 2
NR4A2	Nuclear Receptor Subfamily 4 Group A Member 2
NRARP	NOTCH Regulated Ankyrin Repeat Protein
NRCLP2	Narcolepsy, HLA-Associated
NRIP3	Nuclear Receptor Interacting Protein 3
NRXN1	Neurexin 1
NSD1	Nuclear Receptor Binding SET Domain Protein 1
NSDHL	NAD(P) Dependent Steroid Dehydrogenase-Like
NSUN2	NOP2/Sun RNA Methyltransferase 2
NSUN3	NOP2/Sun RNA Methyltransferase 3
NSUN4	NOP2/Sun RNA Methyltransferase 4
NSUN5	NOP2/Sun RNA Methyltransferase 5
NSUN5P1	NSUN5 Pseudogene 1
NSUN5P2	NSUN5 Pseudogene 2
NSUN6	NOP2/Sun RNA Methyltransferase 6
NSUN7	NOP2/Sun RNA Methyltransferase Family Member 7
NT5C1B	5'-Nucleotidase, Cytosolic IB
NT5C2	5'-Nucleotidase, Cytosolic II
NT5E	5'-Nucleotidase Ecto
NTAN1	N-Terminal Asparagine Amidase
NTF3	Neurotrophin 3
NTF4	Neurotrophin 4
NTNG1	Netrin G1
NTNG2	Netrin G2
NTRK1	Neurotrophic Receptor Tyrosine Kinase 1
NTRK2	Neurotrophic Receptor Tyrosine Kinase 2
NTRK3	Neurotrophic Receptor Tyrosine Kinase 3
NUFIP1	Nuclear FMR1 Interacting Protein 1
NUP88	Nucleoporin 88
NXPH1	Neurexophilin 1
OAZ3	Ornithine Decarboxylase Antizyme 3
OCA2	OCA2 Melanosomal Transmembrane Protein
ODC1	Ornithine Decarboxylase 1
OFCC1	Orofacial Cleft 1 Candidate 1
OGG1	8-Oxoguanine DNA Glycosylase
OLFM4	Olfactomedin 4
OMP	Olfactory Marker Protein
OPN4	Opsin 4
OPRK1	Opioid Receptor Kappa 1
OPRM1	Opioid Receptor Mu 1
OR11G1P	Olfactory Receptor Family 11 Subfamily G Member 1 Pseudogene
OR11G2	Olfactory Receptor Family 11 Subfamily G Member 2
OR11P1P	Olfactory Receptor Family 11 Subfamily P Member 1 Pseudogene
OR4K17	Olfactory Receptor Family 4 Subfamily K Member 17
OR4N5	Olfactory Receptor Family 4 Subfamily N Member 5
OR5AZ1P	Olfactory Receptor Family 5 Subfamily AZ Member 1 Pseudogene
OR5BA1P	Olfactory Receptor Family 5 Subfamily BA Member 1 Pseudogene
OR5V1	Olfactory Receptor Family 5 Subfamily V Member 1
OR7E14P	Olfactory Receptor Family 7 Subfamily E Member 14 Pseudogene
OR7E163P	Olfactory Receptor Family 7 Subfamily E Member 163 Pseudogene
OR9Q1	Olfactory Receptor Family 9 Subfamily Q Member 1
ORAI2	ORAI Calcium Release-Activated Calcium Modulator 2
OTC	Ornithine Transcarbamylase
OTX2	Orthodenticle Homeobox 2
OXT	Oxytocin/Neurophysin I Prepropeptide
P2RY11	Purinergic Receptor P2Y11
P2RY2	Purinergic Receptor P2Y2
P2RY6	Pyrimidinergic Receptor P2Y6
P3H3	Prolyl 3-Hydroxylase 3
P4HTM	Prolyl 4-Hydroxylase, Transmembrane
PABPC1P2	Poly(A) Binding Protein Cytoplasmic 1 Pseudogene 2
PABPC4L	Poly(A) Binding Protein Cytoplasmic 4 Like
PACRG	Parkin Coregulated
PAFAH1B1	Platelet Activating Factor Acetylhydrolase 1b Regulatory Subunit 1
PALS1	Protein Associated With LIN7 1, MAGUK P55 Family Member
PAM	Peptidylglycine Alpha-Amidating Monooxygenase
PAN2	Poly(A) Specific Ribonuclease Subunit PAN2
PARK7	Parkinsonism Associated Deglycase
PARN	Poly(A)-Specific Ribonuclease
PARP1	Poly(ADP-Ribose) Polymerase 1
PATJ	PATJ Crumbs Cell Polarity Complex Component
PAX4	Paired Box 4
PAX8	Paired Box 8
PBRM1	Polybromo 1
PC	Pyruvate Carboxylase
PCAT1	Prostate Cancer Associated Transcript 1
PCDH1	Protocadherin 1
PCDH10	Protocadherin 10
PCDH15	Protocadherin Related 15
PCDH8P1	Protocadherin 8 Pseudogene 1
PCDH9	Protocadherin 9
PCDH9-AS2	PCDH9 Antisense RNA 2
PCDHB11	Protocadherin Beta 11
PCDHB12	Protocadherin Beta 12
PCDHB13	Protocadherin Beta 13
PCDHB19P	Protocadherin Beta 19 Pseudogene
PCDHB3	Protocadherin Beta 3
PCDHB4	Protocadherin Beta 4
PCDHB5	Protocadherin Beta 5
PCDHGA2	Protocadherin Gamma Subfamily A, 2
PCDHGA4	Protocadherin Gamma Subfamily A, 4
PCDHGA9	Protocadherin Gamma Subfamily A, 9
PCDHGB3	Protocadherin Gamma Subfamily B, 3
PCDHGB4	Protocadherin Gamma Subfamily B, 4
PCDHGB6	Protocadherin Gamma Subfamily B, 6
PCDHGC4	Protocadherin Gamma Subfamily C, 4
PCDHGC5	Protocadherin Gamma Subfamily C, 5
PCGF2	Polycomb Group Ring Finger 2
PCM1	Pericentriolar Material 1
PCMTD2	Protein-L-Isoaspartate (D-Aspartate) O-Methyltransferase Domain Containing 2
PCSK1	Proprotein Convertase Subtilisin/Kexin Type 1
PCSK2	Proprotein Convertase Subtilisin/Kexin Type 2
PDE10A	Phosphodiesterase 10A
PDE2A	Phosphodiesterase 2A
PDE2A-AS1-001
PDE4B	Phosphodiesterase 4B
PDE6B	Phosphodiesterase 6B
PDGFB	Platelet Derived Growth Factor Subunit B
PDGFRA	Platelet Derived Growth Factor Receptor Alpha
PDIA3	Protein Disulfide Isomerase Family A Member 3
PDLIM1	PDZ And LIM Domain 1
PDRG1	P53 And DNA Damage Regulated 1
PDX1	Pancreatic And Duodenal Homeobox 1
PDXDC1	Pyridoxal Dependent Decarboxylase Domain Containing 1
PDXK	Pyridoxal Kinase
PDYN	Prodynorphin
PER1	Period Circadian Regulator 1
PER2	Period Circadian Regulator 2
PER3	Period Circadian Regulator 3
PFKP-DT	PFKP Divergent Transcript
PFN1	Profilin 1
PGAP1	Post-GPI Attachment To Proteins Inositol Deacylase 1
PGAP3	Post-GPI Attachment To Proteins Phospholipase 3
PGC	Progastricsin
PGGHG	Protein-Glucosylgalactosylhydroxylysine Glucosidase
PHB2	Prohibitin 2
PHF14	PHD Finger Protein 14
PHF2	PHD Finger Protein 2
PHKA2	Phosphorylase Kinase Regulatory Subunit Alpha 2
PHKG2	Phosphorylase Kinase Catalytic Subunit Gamma 2
PHOX2B	Paired Like Homeobox 2B
PIANP	PILR Alpha Associated Neural Protein
PICK1	Protein Interacting With PRKCA 1
PIGC	Phosphatidylinositol Glycan Anchor Biosynthesis Class C
PIGK	Phosphatidylinositol Glycan Anchor Biosynthesis Class K
PIGP	Phosphatidylinositol Glycan Anchor Biosynthesis Class P
PIGQ	Phosphatidylinositol Glycan Anchor Biosynthesis Class Q
PIGT	Phosphatidylinositol Glycan Anchor Biosynthesis Class T
[truncated: 937 more rows]
