# Supplementary material for: Exploring potential mechanism of ciwujia tablets for insomnia by UPLC-Q-TOF-MS/MS, network pharmacology, and experimental validation
Source: Front Pharmacol. 2022 Aug 30;13:990996. doi: 10.3389/fphar.2022.990996 (PMC9468710; doi:10.3389/fphar.2022.990996)
Supplement: Supplementary file 2 [file Table3.XLSX]

## Sheet: Sheet1
Supplementary Table 3
Common target of CWT and insomnia
Gene Symbol	Description
ABCB1	ATP Binding Cassette Subfamily B Member 1
ABL1	ABL Proto-Oncogene 1, Non-Receptor Tyrosine Kinase
ACE	Angiotensin I Converting Enzyme
ACHE	Acetylcholinesterase (Cartwright Blood Group)
ADA	Adenosine Deaminase
ADK	Adenosine Kinase
ADORA1	Adenosine A1 Receptor
ADORA2A	Adenosine A2a Receptor
ADRA1A	Adrenoceptor Alpha 1A
ADRA1B	Adrenoceptor Alpha 1B
ADRA1D	Adrenoceptor Alpha 1D
ADRA2A	Adrenoceptor Alpha 2A
ADRA2B	Adrenoceptor Alpha 2B
ADRA2C	Adrenoceptor Alpha 2C
AHCY	Adenosylhomocysteinase
AHR	Aryl Hydrocarbon Receptor
AKR1A1	Aldo-Keto Reductase Family 1 Member A1
AKT1	AKT Serine/Threonine Kinase 1
APP	Amyloid Beta Precursor Protein
ARG1	Arginase 1
BACE1	Beta-Secretase 1
BRAF	B-Raf Proto-Oncogene, Serine/Threonine Kinase
BRD4	Bromodomain Containing 4
CA2	Carbonic Anhydrase 2
CAMK2B	Calcium/Calmodulin Dependent Protein Kinase II Beta
CASP3	Caspase 3
CCND1	Cyclin D1
CES1	Carboxylesterase 1
CFTR	CF Transmembrane Conductance Regulator
CTSK	Cathepsin K
CYP17A1	Cytochrome P450 Family 17 Subfamily A Member 1
CYP19A1	Cytochrome P450 Family 19 Subfamily A Member 1
CYP1A1	Cytochrome P450 Family 1 Subfamily A Member 1
CYP1A2	Cytochrome P450 Family 1 Subfamily A Member 2
CYP2C19	Cytochrome P450 Family 2 Subfamily C Member 19
CYP2D6	Cytochrome P450 Family 2 Subfamily D Member 6
CYP3A4	Cytochrome P450 Family 3 Subfamily A Member 4
DRD1	Dopamine Receptor D1
DRD2	Dopamine Receptor D2
DRD3	Dopamine Receptor D3
DRD4	Dopamine Receptor D4
DRD5	Dopamine Receptor D5
DYRK1A	Dynein Light Chain LC8-Type 1
ENPP2	Ectonucleotide Pyrophosphatase/Phosphodiesterase 2
ERBB2	Erb-B2 Receptor Tyrosine Kinase 2
ESR1	Estrogen Receptor 1
ESR2	Estrogen Receptor 2
F2	Coagulation Factor II, Thrombin
F3	Coagulation Factor III, Tissue Factor
FBP1	Fructose-Bisphosphatase 1
FEN1	Flap Structure-Specific Endonuclease 1
FGF2	Fibroblast Growth Factor 2
FLT1	Fms Related Receptor Tyrosine Kinase 1
FOLH1	Folate Hydrolase 1
FYN	FYN Proto-Oncogene, Src Family Tyrosine Kinase
GABBR2	Gamma-Aminobutyric Acid Type B Receptor Subunit 2
GABRA1	Gamma-Aminobutyric Acid Type A Receptor Subunit Alpha1
GABRB3	Gamma-Aminobutyric Acid Type A Receptor Subunit Beta3
GABRG2	Gamma-Aminobutyric Acid Type A Receptor Subunit Gamma2
GAPDH	Glyceraldehyde-3-Phosphate Dehydrogenase
GBA	Glucosylceramidase Beta
GLO1	Glyoxalase I
GRM4	Glutamate Metabotropic Receptor 4
GRM5	Glutamate Metabotropic Receptor 5
GSK3B	Glycogen Synthase Kinase 3 Beta
HDAC1	Histone Deacetylase 1
HIF1A	Hypoxia Inducible Factor 1 Subunit Alpha
HK1	Hexokinase 1
HRAS	HRas Proto-Oncogene, GTPase
HSP90AA1	Heat Shock Protein 90 Alpha Family Class A Member 1
HSPA5	Heat Shock Protein Family A (Hsp70) Member 5
HSPA8	Heat Shock Protein Family A (Hsp70) Member 8
HTR1A	5-Hydroxytryptamine Receptor 1A
HTR1B	5-Hydroxytryptamine Receptor 1B
HTR2A	5-Hydroxytryptamine Receptor 2A
HTR2C	5-Hydroxytryptamine Receptor 2C
HTR6	5-Hydroxytryptamine Receptor 6
HTR7	5-Hydroxytryptamine Receptor 7
JAK2	Janus Kinase 2
KIF11	Kinesin Family Member 11
KMO	Kynurenine 3-Monooxygenase
LGALS8	Galectin 8
LRRK2	Leucine Rich Repeat Kinase 2
MAOA	Monoamine Oxidase A
MAOB	Monoamine Oxidase B
MAP2K1	Mitogen-Activated Protein Kinase Kinase 1
MAPK1	Mitogen-Activated Protein Kinase 1
MAPT	Microtubule Associated Protein Tau
MMP2	Matrix Metallopeptidase 2
MMP7	Matrix Metallopeptidase 7
MMP9	Matrix Metallopeptidase 9
MTNR1A	Melatonin Receptor 1A
MTNR1B	Melatonin Receptor 1B
NFE2L2	NFE2 Like BZIP Transcription Factor 2
NOS1	Nitric Oxide Synthase 1
NOS2	Nitric Oxide Synthase 2
NR1H4	Nuclear Receptor Subfamily 1 Group H Member 4
NR3C1	Nuclear Receptor Subfamily 3 Group C Member 1
NR3C2	Nuclear Receptor Subfamily 3 Group C Member 2
NTRK1	Neurotrophic Receptor Tyrosine Kinase 1
OPRM1	Opioid Receptor Mu 1
PARP1	Poly(ADP-Ribose) Polymerase 1
PDE4B	Phosphodiesterase 4B
PIK3CA	Phosphatidylinositol-4,5-Bisphosphate 3-Kinase Catalytic Subunit Alpha
PIK3CG	Phosphatidylinositol-4,5-Bisphosphate 3-Kinase Catalytic Subunit Gamma
PNMT	Phenylethanolamine N-Methyltransferase
PPARD	Peroxisome Proliferator Activated Receptor Delta
PRKDC	Protein Kinase, DNA-Activated, Catalytic Subunit
PSEN1	Presenilin 1
PSEN2	Presenilin 2
PTGS1	Prostaglandin-Endoperoxide Synthase 1
PTPRS	Protein Tyrosine Phosphatase Receptor Type S
PYGL	Glycogen Phosphorylase L
RET	Ret Proto-Oncogene
SLC28A2	Solute Carrier Family 28 Member 2
SLC29A1	Solute Carrier Family 29 Member 1 (Augustine Blood Group)
SLC2A1	Solute Carrier Family 2 Member 1
SLC6A2	Solute Carrier Family 6 Member 2
SLC6A3	Solute Carrier Family 6 Member 3
SLC6A4	Solute Carrier Family 6 Member 4
STAT3	Signal Transducer And Activator Of Transcription 3
TACR1	Tachykinin Receptor 1
TERT	Telomerase Reverse Transcriptase
TGM2	Transglutaminase 2
TH	Tyrosine Hydroxylase
THRA	Thyroid Hormone Receptor Alpha
THRB	Thyroid Hormone Receptor Beta
TLR4	Toll Like Receptor 4
TLR9	Toll Like Receptor 9
TSPO	Translocator Protein
TTR	Transthyretin
TUBB3	Tubulin Beta 3 Class III
VCP	Valosin Containing Protein
VEGFA	Vascular Endothelial Growth Factor A
